# Supplementary material for: Crystal structure of 2-{[(naphthalen-1-yl)oxy]meth­yl}-5-(2,4,5-tri­fluoro­phen­yl)-1,3,4-oxa­diazole
Source: Acta Crystallogr E Crystallogr Commun. 2015 Feb 21;71(Pt 3):o190–1. doi: 10.1107/S2056989015003205 (PMC4350736; doi:10.1107/S2056989015003205)
Supplement: Supplementary file 1 [file e-71-0o190-sup1.cif]

##############################################################################
#                                                                            #
# This CIF contains the data in a paper accepted for publication in          #
# Acta Crystallographica Section E. It conforms to the requirements of       #
# Notes for Authors for Acta Crystallographica Section E, and has been       #
# peer reviewed under the auspices of the IUCr Commission on Journals.       #
#                                                                            #
# Full details of the Crystallographic Information File format               #
# are given in the paper "The Crystallographic Information File (CIF):       #
# a New Standard Archive File for Crystallography" by S. R. Hall, F. H.      #
# Allen and I. D. Brown [Acta Cryst. (1991), A47, 655-685].                  #
#                                                                            #
# The current version of the core CIF dictionary is obtainable from          #
# ftp://ftp.iucr.org/pub/cif_core.dic.                                       #
#                                                                            #
# Software is freely available for graphical display of the structure(s)     #
# in this CIF. For information consult the CIF software page                 #
# http://www.iucr.org/resources/cif/software.                                #
#                                                                            #
# This file may be used for bona fide research purposes within the           #
# scientific community so long as proper attribution is given to the journal # 
# article from which it was obtained.                                        #
#                                                                            #
##############################################################################
data_global
_audit_creation_method     SHELXL-97
_journal_date_recd_electronic     2015-02-02
_journal_date_accepted     2015-02-15
_journal_name_full     'Acta Crystallographica, Section E'
_journal_year     2015
_journal_volume     71
_journal_issue      3
_journal_page_first     o190
_journal_page_last     o191
_journal_paper_category     HO
_journal_paper_doi     10.1107/S2056989015003205
_journal_coeditor_code     SJ5445
_publ_contact_author_name     'Kathavarayan Subramanian'
_publ_contact_author_address
;  Department of Chemistry
     Anna University
     Chennai 600 025
     India
;
_publ_contact_author_email     'kathsubramanianannauniv@gmail.com'
_publ_contact_author_fax     '+91 22200660'
_publ_contact_author_phone     '+91 22358660'
_publ_section_title
;
Crystal structure of
2-{[(naphthalen-1-yl)oxy]methyl}-5-(2,4,5-trifluorophenyl)-1,3,4-oxadiazole
;
loop_
    _publ_author_name
    _publ_author_address
    'Muniyappan Govindhan'
;
     Department of Chemistry
     Anna University
     Chennai 600 025
     India
     Orchid Chemicals & Pharmaceuticals Ltd, R&D Centre,
     Sholinganallur
     Chennai 600 119
     India
;
    'Kathavarayan Subramanian'
;
     Department of Chemistry
     Anna University
     Chennai 600 025
     India
;
    'Vijayan Viswanathan'
;
    Centre of Advanced Study in Crystallography and Biophysics
    University of Madras
    Guindy Campus
    Chennai 600 025
    India
;
    'Devadasan Velmurugan'
;
    Centre of Advanced Study in Crystallography and Biophysics
    University of Madras
    Guindy Campus
    Chennai 600 025
    India
;
data_I
_audit_creation_method     SHELXL-97
_database_code_depnum_ccdc_archive     'CCDC 1049573'
_chemical_name_systematic
;
2-{[(Naphthalen-1-yl)oxy]methyl}-5-(2,4,5-trifluorophenyl)-1,3,4-oxadiazole
;
_chemical_name_common     ?
_chemical_formula_moiety     'C19 H11 F3 N2 O2'
_chemical_formula_sum     'C19 H11 F3 N2 O2'
_chemical_formula_iupac     'C19 H11 F3 N2 O2'
_chemical_formula_weight     356.30
_chemical_melting_point     ?
_symmetry_cell_setting     triclinic
_symmetry_space_group_name_H-M     'P -1'
_symmetry_space_group_name_HALL     '-P 1'
loop_
    _symmetry_equiv_pos_as_xyz
    'x, y, z'
    '-x, -y, -z'
_cell_length_a     7.4817(5)
_cell_length_b     7.5928(5)
_cell_length_c     15.7908(10)
_cell_angle_alpha     78.673(3)
_cell_angle_beta     78.404(3)
_cell_angle_gamma     65.370(3)
_cell_volume     792.36(9)
_cell_formula_units_Z     2
_cell_measurement_reflns_used     3330
_cell_measurement_theta_min     1.33
_cell_measurement_theta_max     26.76
_cell_measurement_temperature     293(2)
_exptl_crystal_description     block
_exptl_crystal_colour     colourless
_exptl_crystal_size_max     0.25
_exptl_crystal_size_mid     0.15
_exptl_crystal_size_min     0.10
_exptl_crystal_density_diffrn     1.493
_exptl_crystal_density_meas     ?
_exptl_crystal_density_method     'not measured'
_exptl_crystal_F_000     364
_exptl_absorpt_coefficient_mu     0.122
_exptl_absorpt_correction_type     multi-scan
_exptl_absorpt_process_details
;
(<i>SADABS</i>; Bruker, 2008)
;
_exptl_absorpt_correction_T_min     0.9701
_exptl_absorpt_correction_T_max     0.9879
_exptl_special_details
;
;
_diffrn_ambient_temperature     293(2)
_diffrn_radiation_type     MoK\a
_diffrn_radiation_wavelength     0.71073
_diffrn_radiation_source     'fine-focus sealed tube'
_diffrn_radiation_monochromator     graphite
_diffrn_measurement_device_type     'Bruker SMART APEXII area-detector'
_diffrn_measurement_method     '\w and \f scans'
_diffrn_detector_area_resol_mean     ?
_diffrn_reflns_number     11539
_diffrn_reflns_av_R_equivalents     0.0314
_diffrn_reflns_av_sigmaI/netI     0.0238
_diffrn_reflns_theta_min     1.33
_diffrn_reflns_theta_max     26.76
_diffrn_reflns_theta_full     26.76
_diffrn_measured_fraction_theta_max     0.984
_diffrn_measured_fraction_theta_full     0.984
_diffrn_reflns_limit_h_min     -9
_diffrn_reflns_limit_h_max     9
_diffrn_reflns_limit_k_min     -9
_diffrn_reflns_limit_k_max     9
_diffrn_reflns_limit_l_min     -19
_diffrn_reflns_limit_l_max     19
_diffrn_standards_number     0
_diffrn_standards_interval_count     ?
_diffrn_standards_interval_time     ?
_diffrn_standards_decay_%     ?
_refine_special_details
;
 Refinement of F^2^ against ALL reflections.  The weighted R-factor wR and
 goodness of fit S are based on F^2^, conventional R-factors R are based
 on F, with F set to zero for negative F^2^. The threshold expression of
 F^2^ > 2sigma(F^2^) is used only for calculating R-factors(gt) etc. and is
 not relevant to the choice of reflections for refinement.  R-factors based
 on F^2^ are statistically about twice as large as those based on F, and R-
 factors based on ALL data will be even larger.
;
_reflns_number_total     3330
_reflns_number_gt     2402
_reflns_threshold_expression     I>2\s(I)
_refine_ls_structure_factor_coef     Fsqd
_refine_ls_matrix_type     full
_refine_ls_R_factor_all     0.0679
_refine_ls_R_factor_gt     0.0468
_refine_ls_wR_factor_gt     0.1241
_refine_ls_wR_factor_ref     0.1397
_refine_ls_goodness_of_fit_ref     1.035
_refine_ls_restrained_S_all     1.035
_refine_ls_number_reflns     3330
_refine_ls_number_parameters     236
_refine_ls_number_restraints     0
_refine_ls_hydrogen_treatment     constr
_refine_ls_weighting_scheme     calc
_refine_ls_weighting_details
         'calc w=1/[\s^2^(Fo^2^)+(0.0620P)^2^+0.2065P] where P=(Fo^2^+2Fc^2^)/3'
_atom_sites_solution_hydrogens     geom
_atom_sites_solution_primary     direct
_atom_sites_solution_secondary     difmap
_refine_ls_shift/su_max     0.000
_refine_ls_shift/su_mean     0.000
_refine_diff_density_max     0.218
_refine_diff_density_min     -0.314
_refine_ls_extinction_method
;
SHELXL97 (Sheldrick, 2008)
;
_refine_ls_extinction_coef     0.006(2)
_refine_ls_extinction_expression
                                  'Fc^*^=kFc[1+0.001xFc^2^\l^3^/sin(2\q)]^-1/4^'
loop_
    _atom_type_symbol
    _atom_type_description
    _atom_type_scat_dispersion_real
    _atom_type_scat_dispersion_imag
    _atom_type_scat_source
    'C' 'C' 0.0033 0.0016
                         'International Tables Vol C Tables 4.2.6.8 and 6.1.1.4'
    'H' 'H' 0.0000 0.0000
                         'International Tables Vol C Tables 4.2.6.8 and 6.1.1.4'
    'N' 'N' 0.0061 0.0033
                         'International Tables Vol C Tables 4.2.6.8 and 6.1.1.4'
    'O' 'O' 0.0106 0.0060
                         'International Tables Vol C Tables 4.2.6.8 and 6.1.1.4'
    'F' 'F' 0.0171 0.0103
                         'International Tables Vol C Tables 4.2.6.8 and 6.1.1.4'
_computing_data_collection
;
APEX2 (Bruker, 2008)
;
_computing_cell_refinement
;
SAINT (Bruker, 2008)
;
_computing_data_reduction
;
SAINT (Bruker, 2008)
;
_computing_structure_solution
;
SHELXS97 (Sheldrick, 2008)
;
_computing_structure_refinement
;
SHELXL97 (Sheldrick, 2008)
;
_computing_molecular_graphics
;
ORTEP-3 for Windows (Farrugia, 2012)
;
_computing_publication_material
;
SHELXL97 (Sheldrick, 2008) and PLATON (Spek, 2009)
;
loop_
    _atom_site_type_symbol
    _atom_site_label
    _atom_site_fract_x
    _atom_site_fract_y
    _atom_site_fract_z
    _atom_site_U_iso_or_equiv
    _atom_site_adp_type
    _atom_site_calc_flag
    _atom_site_refinement_flags
    _atom_site_occupancy
    _atom_site_symmetry_multiplicity
    _atom_site_disorder_assembly
    _atom_site_disorder_group
    C C1 0.4888(3) 0.3315(3) 0.37814(13) 0.0588(5) Uani d . 1 1 . .
    H H1 0.5114 0.2802 0.4354 0.071 Uiso calc R 1 1 . .
    C C2 0.6415(3) 0.3567(3) 0.31604(15) 0.0691(6) Uani d . 1 1 . .
    H H2 0.7656 0.3212 0.3326 0.083 Uiso calc R 1 1 . .
    C C3 0.6121(3) 0.4313(3) 0.23273(14) 0.0673(5) Uani d . 1 1 . .
    H H3 0.7168 0.4439 0.1925 0.081 Uiso calc R 1 1 . .
    C C4 0.4239(3) 0.4907(3) 0.20584(12) 0.0543(5) Uani d . 1 1 . .
    C C5 0.3867(3) 0.5717(3) 0.12011(13) 0.0670(5) Uani d . 1 1 . .
    H H5 0.4891 0.5862 0.0789 0.080 Uiso calc R 1 1 . .
    C C6 0.2045(4) 0.6293(3) 0.09616(14) 0.0744(6) Uani d . 1 1 . .
    H H6 0.1830 0.6829 0.0390 0.089 Uiso calc R 1 1 . .
    C C7 0.0489(3) 0.6080(3) 0.15737(14) 0.0699(6) Uani d . 1 1 . .
    H H7 -0.0759 0.6483 0.1406 0.084 Uiso calc R 1 1 . .
    C C8 0.0783(3) 0.5289(3) 0.24135(13) 0.0578(5) Uani d . 1 1 . .
    H H8 -0.0265 0.5158 0.2814 0.069 Uiso calc R 1 1 . .
    C C9 0.2666(3) 0.4668(2) 0.26779(11) 0.0474(4) Uani d . 1 1 . .
    C C10 0.3070(3) 0.3827(2) 0.35414(11) 0.0483(4) Uani d . 1 1 . .
    C C11 0.1842(3) 0.2579(3) 0.49334(11) 0.0540(4) Uani d . 1 1 . .
    H H11A 0.2063 0.3365 0.5285 0.065 Uiso calc R 1 1 . .
    H H11B 0.2998 0.1361 0.4898 0.065 Uiso calc R 1 1 . .
    C C12 0.0033(3) 0.2197(2) 0.53195(11) 0.0491(4) Uani d . 1 1 . .
    C C13 -0.1893(3) 0.1278(2) 0.63030(12) 0.0516(4) Uani d . 1 1 . .
    C C14 -0.2556(3) 0.0518(3) 0.71692(12) 0.0595(5) Uani d . 1 1 . .
    C C15 -0.1309(4) -0.0186(3) 0.78032(14) 0.0767(6) Uani d . 1 1 . .
    H H15 -0.0047 -0.0168 0.7679 0.092 Uiso calc R 1 1 . .
    C C16 -0.1951(6) -0.0916(4) 0.86218(16) 0.1020(10) Uani d . 1 1 . .
    C C17 -0.3818(6) -0.0941(4) 0.88135(19) 0.1061(12) Uani d . 1 1 . .
    C C18 -0.5058(5) -0.0245(4) 0.8207(2) 0.1034(11) Uani d . 1 1 . .
    H H18 -0.6323 -0.0254 0.8342 0.124 Uiso calc R 1 1 . .
    C C19 -0.4444(4) 0.0477(3) 0.73917(17) 0.0761(7) Uani d . 1 1 . .
    N N1 -0.1442(3) 0.2435(2) 0.49547(10) 0.0622(4) Uani d . 1 1 . .
    N N2 -0.2727(2) 0.1818(2) 0.56086(11) 0.0620(4) Uani d . 1 1 . .
    O O1 0.14915(18) 0.35881(19) 0.40929(8) 0.0582(4) Uani d . 1 1 . .
    O O2 -0.01186(18) 0.14762(17) 0.61719(7) 0.0520(3) Uani d . 1 1 . .
    F F1 -0.0726(4) -0.1601(3) 0.92306(11) 0.1607(9) Uani d . 1 1 . .
    F F2 -0.4342(4) -0.1687(3) 0.96228(11) 0.1684(11) Uani d . 1 1 . .
    F F3 -0.5703(2) 0.1171(3) 0.68014(13) 0.1095(6) Uani d . 1 1 . .
loop_
    _atom_site_aniso_label
    _atom_site_aniso_U_11
    _atom_site_aniso_U_22
    _atom_site_aniso_U_33
    _atom_site_aniso_U_12
    _atom_site_aniso_U_13
    _atom_site_aniso_U_23
    C1 0.0581(11) 0.0638(11) 0.0548(11) -0.0257(9) -0.0118(9) 0.0004(9)
    C2 0.0548(11) 0.0827(14) 0.0737(14) -0.0332(10) -0.0113(10) -0.0018(11)
    C3 0.0564(11) 0.0796(13) 0.0672(13) -0.0357(10) 0.0033(10) -0.0038(10)
    C4 0.0632(11) 0.0516(9) 0.0494(10) -0.0280(8) 0.0000(8) -0.0044(8)
    C5 0.0804(14) 0.0697(12) 0.0523(11) -0.0389(11) 0.0030(10) -0.0017(9)
    C6 0.0996(18) 0.0763(14) 0.0483(11) -0.0395(13) -0.0165(11) 0.0081(10)
    C7 0.0737(13) 0.0743(13) 0.0643(13) -0.0317(11) -0.0240(11) 0.0069(10)
    C8 0.0586(11) 0.0608(11) 0.0557(11) -0.0285(9) -0.0075(9) 0.0000(8)
    C9 0.0538(10) 0.0431(8) 0.0461(9) -0.0215(7) -0.0049(7) -0.0038(7)
    C10 0.0498(10) 0.0478(9) 0.0468(10) -0.0212(7) -0.0020(8) -0.0047(7)
    C11 0.0594(11) 0.0543(10) 0.0452(10) -0.0225(8) -0.0082(8) 0.0021(8)
    C12 0.0587(10) 0.0461(9) 0.0404(9) -0.0205(8) -0.0072(8) -0.0006(7)
    C13 0.0597(11) 0.0440(9) 0.0495(10) -0.0213(8) -0.0028(8) -0.0049(7)
    C14 0.0797(13) 0.0438(9) 0.0496(11) -0.0250(9) 0.0047(9) -0.0061(8)
    C15 0.1047(18) 0.0658(12) 0.0487(12) -0.0290(12) -0.0033(11) -0.0001(9)
    C16 0.170(3) 0.0668(14) 0.0494(13) -0.0327(17) -0.0085(17) 0.0005(11)
    C17 0.174(3) 0.0633(14) 0.0662(17) -0.0576(18) 0.047(2) -0.0151(12)
    C18 0.130(3) 0.0742(16) 0.100(2) -0.0583(17) 0.0498(19) -0.0246(15)
    C19 0.0887(16) 0.0575(12) 0.0788(15) -0.0364(11) 0.0182(13) -0.0137(11)
    N1 0.0677(10) 0.0713(10) 0.0480(9) -0.0315(8) -0.0122(8) 0.0060(7)
    N2 0.0668(10) 0.0677(10) 0.0549(10) -0.0327(8) -0.0108(8) 0.0020(8)
    O1 0.0534(7) 0.0692(8) 0.0444(7) -0.0241(6) -0.0046(5) 0.0083(6)
    O2 0.0606(8) 0.0538(7) 0.0410(7) -0.0243(6) -0.0080(5) 0.0010(5)
    F1 0.249(3) 0.1436(16) 0.0596(10) -0.0549(17) -0.0400(13) 0.0235(10)
    F2 0.303(3) 0.1016(12) 0.0759(11) -0.1005(16) 0.0777(14) -0.0141(9)
    F3 0.0853(10) 0.1222(13) 0.1295(14) -0.0566(9) 0.0005(10) -0.0139(11)
_geom_special_details
;
 All esds (except the esd in the dihedral angle between two l.s. planes)
 are estimated using the full covariance matrix.  The cell esds are taken
 into account individually in the estimation of esds in distances, angles
 and torsion angles; correlations between esds in cell parameters are only
 used when they are defined by crystal symmetry.  An approximate (isotropic)
 treatment of cell esds is used for estimating esds involving l.s. planes.
;
loop_
    _geom_bond_atom_site_label_1
    _geom_bond_atom_site_label_2
    _geom_bond_site_symmetry_2
    _geom_bond_distance
    _geom_bond_publ_flag
    C1 C10 . 1.361(3) ?
    C1 C2 . 1.401(3) ?
    C1 H1 . 0.9300 ?
    C2 C3 . 1.349(3) ?
    C2 H2 . 0.9300 ?
    C3 C4 . 1.415(3) ?
    C3 H3 . 0.9300 ?
    C4 C5 . 1.404(3) ?
    C4 C9 . 1.421(2) ?
    C5 C6 . 1.355(3) ?
    C5 H5 . 0.9300 ?
    C6 C7 . 1.400(3) ?
    C6 H6 . 0.9300 ?
    C7 C8 . 1.364(3) ?
    C7 H7 . 0.9300 ?
    C8 C9 . 1.410(3) ?
    C8 H8 . 0.9300 ?
    C9 C10 . 1.422(2) ?
    C10 O1 . 1.375(2) ?
    C11 O1 . 1.411(2) ?
    C11 C12 . 1.487(3) ?
    C11 H11A . 0.9700 ?
    C11 H11B . 0.9700 ?
    C12 N1 . 1.277(2) ?
    C12 O2 . 1.351(2) ?
    C13 N2 . 1.283(2) ?
    C13 O2 . 1.368(2) ?
    C13 C14 . 1.451(3) ?
    C14 C15 . 1.381(3) ?
    C14 C19 . 1.398(3) ?
    C15 C16 . 1.378(3) ?
    C15 H15 . 0.9300 ?
    C16 F1 . 1.340(4) ?
    C16 C17 . 1.376(5) ?
    C17 F2 . 1.344(3) ?
    C17 C18 . 1.344(5) ?
    C18 C19 . 1.366(4) ?
    C18 H18 . 0.9300 ?
    C19 F3 . 1.334(3) ?
    N1 N2 . 1.413(2) ?
loop_
    _geom_angle_atom_site_label_1
    _geom_angle_atom_site_label_2
    _geom_angle_atom_site_label_3
    _geom_angle_site_symmetry_1
    _geom_angle_site_symmetry_3
    _geom_angle
    _geom_angle_publ_flag
    C10 C1 C2 . . 119.51(18) ?
    C10 C1 H1 . . 120.2 ?
    C2 C1 H1 . . 120.2 ?
    C3 C2 C1 . . 121.32(19) ?
    C3 C2 H2 . . 119.3 ?
    C1 C2 H2 . . 119.3 ?
    C2 C3 C4 . . 120.79(18) ?
    C2 C3 H3 . . 119.6 ?
    C4 C3 H3 . . 119.6 ?
    C5 C4 C3 . . 122.47(18) ?
    C5 C4 C9 . . 118.68(18) ?
    C3 C4 C9 . . 118.85(18) ?
    C6 C5 C4 . . 121.36(19) ?
    C6 C5 H5 . . 119.3 ?
    C4 C5 H5 . . 119.3 ?
    C5 C6 C7 . . 120.0(2) ?
    C5 C6 H6 . . 120.0 ?
    C7 C6 H6 . . 120.0 ?
    C8 C7 C6 . . 120.7(2) ?
    C8 C7 H7 . . 119.6 ?
    C6 C7 H7 . . 119.6 ?
    C7 C8 C9 . . 120.36(18) ?
    C7 C8 H8 . . 119.8 ?
    C9 C8 H8 . . 119.8 ?
    C8 C9 C4 . . 118.84(17) ?
    C8 C9 C10 . . 123.12(16) ?
    C4 C9 C10 . . 118.04(16) ?
    C1 C10 O1 . . 124.10(16) ?
    C1 C10 C9 . . 121.46(16) ?
    O1 C10 C9 . . 114.45(15) ?
    O1 C11 C12 . . 106.06(14) ?
    O1 C11 H11A . . 110.5 ?
    C12 C11 H11A . . 110.5 ?
    O1 C11 H11B . . 110.5 ?
    C12 C11 H11B . . 110.5 ?
    H11A C11 H11B . . 108.7 ?
    N1 C12 O2 . . 113.26(16) ?
    N1 C12 C11 . . 129.06(16) ?
    O2 C12 C11 . . 117.67(15) ?
    N2 C13 O2 . . 112.38(16) ?
    N2 C13 C14 . . 129.71(19) ?
    O2 C13 C14 . . 117.91(17) ?
    C15 C14 C19 . . 118.1(2) ?
    C15 C14 C13 . . 120.0(2) ?
    C19 C14 C13 . . 122.0(2) ?
    C16 C15 C14 . . 119.4(3) ?
    C16 C15 H15 . . 120.3 ?
    C14 C15 H15 . . 120.3 ?
    F1 C16 C17 . . 120.4(3) ?
    F1 C16 C15 . . 118.9(3) ?
    C17 C16 C15 . . 120.7(3) ?
    F2 C17 C18 . . 121.7(4) ?
    F2 C17 C16 . . 117.6(4) ?
    C18 C17 C16 . . 120.7(3) ?
    C17 C18 C19 . . 119.4(3) ?
    C17 C18 H18 . . 120.3 ?
    C19 C18 H18 . . 120.3 ?
    F3 C19 C18 . . 118.4(3) ?
    F3 C19 C14 . . 119.9(2) ?
    C18 C19 C14 . . 121.7(3) ?
    C12 N1 N2 . . 105.99(15) ?
    C13 N2 N1 . . 106.01(15) ?
    C10 O1 C11 . . 117.48(14) ?
    C12 O2 C13 . . 102.37(13) ?
loop_
    _geom_torsion_atom_site_label_1
    _geom_torsion_atom_site_label_2
    _geom_torsion_atom_site_label_3
    _geom_torsion_atom_site_label_4
    _geom_torsion_site_symmetry_1
    _geom_torsion_site_symmetry_2
    _geom_torsion_site_symmetry_3
    _geom_torsion_site_symmetry_4
    _geom_torsion
    _geom_torsion_publ_flag
    C10 C1 C2 C3 . . . . 0.2(3) ?
    C1 C2 C3 C4 . . . . 1.4(3) ?
    C2 C3 C4 C5 . . . . 179.02(19) ?
    C2 C3 C4 C9 . . . . -1.2(3) ?
    C3 C4 C5 C6 . . . . -179.3(2) ?
    C9 C4 C5 C6 . . . . 0.9(3) ?
    C4 C5 C6 C7 . . . . -0.2(3) ?
    C5 C6 C7 C8 . . . . -0.3(3) ?
    C6 C7 C8 C9 . . . . -0.1(3) ?
    C7 C8 C9 C4 . . . . 0.9(3) ?
    C7 C8 C9 C10 . . . . -179.79(17) ?
    C5 C4 C9 C8 . . . . -1.3(3) ?
    C3 C4 C9 C8 . . . . 178.98(17) ?
    C5 C4 C9 C10 . . . . 179.36(16) ?
    C3 C4 C9 C10 . . . . -0.4(2) ?
    C2 C1 C10 O1 . . . . 178.07(17) ?
    C2 C1 C10 C9 . . . . -1.9(3) ?
    C8 C9 C10 C1 . . . . -177.39(17) ?
    C4 C9 C10 C1 . . . . 2.0(2) ?
    C8 C9 C10 O1 . . . . 2.7(2) ?
    C4 C9 C10 O1 . . . . -177.99(14) ?
    O1 C11 C12 N1 . . . . 9.7(3) ?
    O1 C11 C12 O2 . . . . -171.20(14) ?
    N2 C13 C14 C15 . . . . 172.59(19) ?
    O2 C13 C14 C15 . . . . -7.3(3) ?
    N2 C13 C14 C19 . . . . -7.7(3) ?
    O2 C13 C14 C19 . . . . 172.39(16) ?
    C19 C14 C15 C16 . . . . 0.7(3) ?
    C13 C14 C15 C16 . . . . -179.59(18) ?
    C14 C15 C16 F1 . . . . 179.8(2) ?
    C14 C15 C16 C17 . . . . -0.3(4) ?
    F1 C16 C17 F2 . . . . -0.6(4) ?
    C15 C16 C17 F2 . . . . 179.5(2) ?
    F1 C16 C17 C18 . . . . 179.6(2) ?
    C15 C16 C17 C18 . . . . -0.3(4) ?
    F2 C17 C18 C19 . . . . -179.3(2) ?
    C16 C17 C18 C19 . . . . 0.6(4) ?
    C17 C18 C19 F3 . . . . -179.6(2) ?
    C17 C18 C19 C14 . . . . -0.2(4) ?
    C15 C14 C19 F3 . . . . 179.00(19) ?
    C13 C14 C19 F3 . . . . -0.7(3) ?
    C15 C14 C19 C18 . . . . -0.4(3) ?
    C13 C14 C19 C18 . . . . 179.84(19) ?
    O2 C12 N1 N2 . . . . -0.3(2) ?
    C11 C12 N1 N2 . . . . 178.92(17) ?
    O2 C13 N2 N1 . . . . -0.1(2) ?
    C14 C13 N2 N1 . . . . 179.94(17) ?
    C12 N1 N2 C13 . . . . 0.2(2) ?
    C1 C10 O1 C11 . . . . -6.4(3) ?
    C9 C10 O1 C11 . . . . 173.59(14) ?
    C12 C11 O1 C10 . . . . -169.31(14) ?
    N1 C12 O2 C13 . . . . 0.18(19) ?
    C11 C12 O2 C13 . . . . -179.10(14) ?
    N2 C13 O2 C12 . . . . -0.01(19) ?
    C14 C13 O2 C12 . . . . 179.92(14) ?
loop_
    _geom_hbond_atom_site_label_D
    _geom_hbond_atom_site_label_H
    _geom_hbond_atom_site_label_A
    _geom_hbond_site_symmetry_A
    _geom_hbond_distance_DH
    _geom_hbond_distance_HA
    _geom_hbond_distance_DA
    _geom_hbond_angle_DHA
    C1 H1 N2 1_655 0.93 2.61 3.449(3) 151
    C5 H5 F2 1_664 0.93 2.51 3.290(3) 141
