# Supplementary material for: Crystal structure of 2-{[(naphthalen-1-yl)oxy]meth­yl}-5-(2,4,5-tri­fluoro­phen­yl)-1,3,4-oxa­diazole
Source: Acta Crystallogr E Crystallogr Commun. 2015 Feb 21;71(Pt 3):o190–1. doi: 10.1107/S2056989015003205 (PMC4350736; doi:10.1107/S2056989015003205)
Supplement: Supplementary file 2 [file e-71-0o190-Isup2.hkl]

# 
# h,k,l, Fc-squared, Fo-squared, sigma(Fo-squared) and status flag 
# 
data_I
_shelx_title ' govendhan_5h_0m in P -1' 
_shelx_refln_list_code          4 
_shelx_F_calc_maximum      208.90 
_exptl_crystal_F_000       364.00 
_reflns_d_resolution_high  0.7893 
 
loop_ 
 _symmetry_equiv_pos_as_xyz 
 'x, y, z' 
 '-x, -y, -z' 
 
_cell_length_a     7.4817 
_cell_length_b     7.5928 
_cell_length_c    15.7908 
_cell_angle_alpha  78.673 
_cell_angle_beta   78.404 
_cell_angle_gamma  65.370 
 
_shelx_F_squared_multiplier     1.000 
 
loop_ 
 _refln_index_h 
 _refln_index_k 
 _refln_index_l 
 _refln_F_squared_calc 
 _refln_F_squared_meas 
 _refln_F_squared_sigma 
 _refln_observed_status 
   1   0   0       74.31       53.56      1.03 o 
   2   0   0      316.75      348.84      8.87 o 
   3   0   0       87.06      100.77      1.34 o 
   4   0   0        9.08       13.65      0.70 o 
   5   0   0       66.29       65.30      1.24 o 
   6   0   0        7.39        6.05      0.82 o 
   7   0   0       16.81       19.54      1.42 o 
   8   0   0        0.96        1.66      0.92 o 
  -8   1   0        0.01       -0.74      1.11 o 
  -7   1   0        8.65        8.91      1.31 o 
  -6   1   0        3.16        4.22      0.54 o 
  -5   1   0        2.41        1.95      0.44 o 
  -4   1   0       14.03       18.97      0.75 o 
  -3   1   0        1.51        3.51      0.26 o 
  -2   1   0      108.35      111.37      1.85 o 
  -1   1   0        7.44        5.88      0.18 o 
   0   1   0      148.34      155.20      1.29 o 
   1   1   0        0.67        0.74      0.18 o 
   2   1   0      308.48      303.47      3.59 o 
   3   1   0      615.77      654.91      7.62 o 
   4   1   0      430.12      468.18      6.06 o 
   5   1   0       15.98       14.85      0.47 o 
   6   1   0       48.35       50.13      1.82 o 
   7   1   0        0.26        0.48      0.54 o 
   8   1   0        0.00       -0.53      0.54 o 
  -7   2   0        4.81        6.28      0.91 o 
  -6   2   0        3.12        3.66      0.76 o 
  -5   2   0        3.69        2.95      0.74 o 
  -4   2   0        9.66       10.41      0.48 o 
  -3   2   0      402.04      452.90      7.98 o 
  -2   2   0      151.98      169.01      2.38 o 
  -1   2   0      389.31      432.47      7.08 o 
   0   2   0      257.78      308.71      3.50 o 
   1   2   0     1870.32     1823.56     16.52 o 
   2   2   0      967.03      871.93      9.86 o 
   3   2   0     1041.64      956.68     12.75 o 
   4   2   0        0.33        0.15      0.17 o 
   5   2   0       14.96       13.70      0.50 o 
   6   2   0      463.11      427.54     11.92 o 
   7   2   0        6.64        6.91      0.69 o 
   8   2   0        1.11        1.48      0.54 o 
   9   2   0        0.09        1.85      1.48 o 
  -6   3   0        2.69        2.22      0.76 o 
  -5   3   0       27.96       28.94      1.34 o 
  -4   3   0        6.75        6.77      0.44 o 
  -3   3   0      155.20      163.90      2.42 o 
  -2   3   0       26.79       28.96      0.68 o 
  -1   3   0       35.71       37.20      0.64 o 
   0   3   0      268.54      268.74      2.84 o 
   1   3   0      103.56      104.02      1.17 o 
   2   3   0      301.36      292.78      2.87 o 
   3   3   0      456.93      439.31      5.19 o 
   4   3   0       42.92       54.95      2.02 o 
   5   3   0       39.63       32.30      0.81 o 
   6   3   0      474.43      477.25     10.38 o 
   7   3   0       27.59       25.40      1.42 o 
   8   3   0        0.69        2.10      0.64 o 
   9   3   0        0.52        0.00      1.11 o 
  -6   4   0        1.22        3.70      1.48 o 
  -5   4   0        3.73        3.85      0.85 o 
  -4   4   0        0.06        0.04      0.48 o 
  -3   4   0        1.02        0.74      0.38 o 
  -2   4   0       16.21       17.20      0.68 o 
  -1   4   0       23.54       22.84      0.71 o 
   0   4   0      267.86      263.26      3.09 o 
   1   4   0        9.54        9.62      0.34 o 
   2   4   0       23.49       21.87      0.46 o 
   3   4   0      214.42      206.61      2.20 o 
   4   4   0        0.25        0.32      0.21 o 
   5   4   0        3.51        2.44      0.69 o 
   6   4   0       56.72       61.06      2.71 o 
   7   4   0        4.43        3.38      0.62 o 
   8   4   0        0.42        1.11      0.92 o 
   9   4   0        0.01       -0.37      1.11 o 
  -5   5   0        0.05        0.37      1.48 o 
  -4   5   0        0.05       -0.21      0.48 o 
  -3   5   0        0.23       -0.16      0.54 o 
  -2   5   0        3.79        4.02      0.44 o 
  -1   5   0        6.55        6.19      0.57 o 
   0   5   0       12.26       12.75      0.54 o 
   1   5   0       57.30       57.82      0.97 o 
   2   5   0       10.39       11.78      0.41 o 
   3   5   0      505.22      503.56      5.32 o 
   4   5   0        3.94        3.79      0.41 o 
   5   5   0       12.51       14.33      0.80 o 
   6   5   0        4.15        4.37      0.51 o 
   7   5   0        2.21        3.76      0.76 o 
   8   5   0        9.42        8.70      1.85 o 
   9   5   0        0.46        0.37      1.11 o 
  -4   6   0        1.76        0.53      0.89 o 
  -3   6   0        1.57        0.97      0.57 o 
  -2   6   0       26.99       27.10      1.09 o 
  -1   6   0        4.29        3.64      0.46 o 
   0   6   0        8.17        7.73      0.51 o 
   1   6   0        4.24        4.26      0.43 o 
   2   6   0        0.01       -0.24      0.29 o 
   3   6   0       19.03       22.35      0.77 o 
   4   6   0        8.12        6.67      0.63 o 
   5   6   0        7.36        5.59      0.63 o 
   6   6   0        1.46        0.44      0.48 o 
   7   6   0        1.68        0.49      0.69 o 
   8   6   0        0.59        0.00      0.62 o 
  -3   7   0        0.02       -0.37      1.85 o 
  -2   7   0        2.81        2.80      0.89 o 
  -1   7   0        0.47        0.62      0.48 o 
   0   7   0        7.34        6.61      0.62 o 
   1   7   0        7.35        7.67      0.72 o 
   2   7   0        0.61        0.62      0.36 o 
   3   7   0        0.79        0.33      0.48 o 
   4   7   0        0.90        1.31      0.51 o 
   5   7   0       14.46       14.37      0.84 o 
   6   7   0        0.20        0.30      0.51 o 
   7   7   0        1.38        1.93      0.63 o 
   8   7   0        0.00       -0.85      0.89 o 
  -1   8   0        0.14       -0.18      0.78 o 
   0   8   0        7.42        7.37      0.77 o 
   1   8   0       31.59       30.17      1.61 o 
   2   8   0        6.88        6.19      0.75 o 
   3   8   0        9.22        9.93      0.70 o 
   4   8   0       13.26       14.69      1.46 o 
   5   8   0       25.05       27.80      1.22 o 
   6   8   0       12.63       14.12      0.95 o 
   7   8   0        0.39       -0.76      0.76 o 
   1   9   0        0.10       -0.25      0.66 o 
   2   9   0        3.02        2.54      0.69 o 
   3   9   0        0.19        0.51      0.95 o 
   4   9   0        3.48        6.78      1.23 o 
   5   9   0        0.82        2.14      1.16 o 
   6   9   0       12.12       13.32      2.59 o 
  -5  -9   1       24.14       26.64      3.33 o 
  -4  -9   1        0.49       -0.37      1.85 o 
  -3  -9   1        0.44       -0.48      0.89 o 
  -2  -9   1        1.09        1.11      0.66 o 
  -7  -8   1        2.07        3.33      1.13 o 
  -6  -8   1        0.08        0.40      0.63 o 
  -5  -8   1       55.62       58.77      1.75 o 
  -4  -8   1        1.57        2.19      0.72 o 
  -3  -8   1        0.50        0.35      0.51 o 
  -2  -8   1        7.07        7.68      0.70 o 
  -1  -8   1        1.95        2.60      0.69 o 
   0  -8   1       22.00       21.02      0.99 o 
   1  -8   1        0.94        0.15      0.62 o 
  -8  -7   1        1.14        2.38      0.89 o 
  -7  -7   1        1.25        1.18      0.53 o 
  -6  -7   1       17.75       19.67      1.03 o 
  -5  -7   1       50.91       56.53      2.83 o 
  -4  -7   1        2.61        2.14      0.63 o 
  -3  -7   1        6.97        7.19      0.53 o 
  -2  -7   1       49.51       48.13      1.89 o 
  -1  -7   1       31.46       34.57      0.93 o 
   0  -7   1        2.59        3.50      0.48 o 
   1  -7   1        4.69        3.63      0.63 o 
   2  -7   1        0.03       -0.62      0.62 o 
  -8  -6   1        2.62        1.90      0.89 o 
  -7  -6   1        2.50        1.33      0.51 o 
  -6  -6   1       19.92       20.50      0.96 o 
  -5  -6   1        0.02        0.82      0.45 o 
  -4  -6   1       87.48       94.40      2.35 o 
  -3  -6   1       10.39        9.83      0.74 o 
  -2  -6   1      112.54      109.22      1.59 o 
  -1  -6   1       42.35       43.07      0.99 o 
   0  -6   1        0.02        0.03      0.41 o 
   1  -6   1        1.07        1.01      0.44 o 
   2  -6   1        2.29        2.66      0.64 o 
   3  -6   1        6.61        7.52      0.85 o 
   4  -6   1        2.45        2.40      0.95 o 
  -9  -5   1        2.19        2.22      1.48 o 
  -8  -5   1        0.00        0.37      0.66 o 
  -7  -5   1        0.19        0.26      0.48 o 
  -6  -5   1        4.77        4.08      0.51 o 
  -5  -5   1      101.20      100.95      2.00 o 
  -4  -5   1       66.71       63.97      1.32 o 
  -3  -5   1       24.02       23.53      1.26 o 
  -2  -5   1        1.21        0.88      0.20 o 
  -1  -5   1        0.50        0.03      0.23 o 
   0  -5   1        0.04       -0.16      0.25 o 
   1  -5   1        2.08        1.29      0.35 o 
   2  -5   1        3.21        4.27      0.44 o 
   3  -5   1        2.26        2.29      0.54 o 
   4  -5   1        1.08        1.20      0.56 o 
   5  -5   1        2.73        7.03      1.85 o 
  -9  -4   1        0.20       -0.37      1.11 o 
  -8  -4   1        0.05       -0.62      0.62 o 
  -7  -4   1       23.59       17.98      1.16 o 
  -6  -4   1        0.09        0.07      0.44 o 
  -5  -4   1        4.94        7.67      0.51 o 
  -4  -4   1       30.85       32.04      0.80 o 
  -3  -4   1      137.59      145.73      1.80 o 
  -2  -4   1        6.02        5.83      0.29 o 
  -1  -4   1       24.26       22.08      0.51 o 
   0  -4   1        0.17       -0.18      0.18 o 
   1  -4   1        0.30        0.68      0.26 o 
   2  -4   1       60.31       62.76      1.30 o 
   3  -4   1        3.71        4.24      0.41 o 
   4  -4   1        0.01       -0.49      0.64 o 
   5  -4   1        7.95        8.47      1.04 o 
   6  -4   1        7.93        8.51      1.85 o 
  -9  -3   1        0.50        0.00      1.11 o 
  -8  -3   1       19.28       21.69      1.28 o 
  -7  -3   1        7.41        8.88      0.89 o 
  -6  -3   1       29.96       33.91      3.28 o 
  -5  -3   1        4.65        2.76      0.53 o 
  -4  -3   1        4.37        4.33      0.38 o 
  -3  -3   1      477.81      481.05      5.69 o 
  -2  -3   1      263.03      250.38      2.63 o 
  -1  -3   1      189.27      184.77      2.24 o 
   0  -3   1       56.23       50.31      0.77 o 
   1  -3   1       35.67       41.03      0.80 o 
   2  -3   1      107.34      111.63      1.83 o 
   3  -3   1       20.39       22.61      0.88 o 
   4  -3   1        9.36        9.23      0.68 o 
   5  -3   1        8.56       11.25      1.10 o 
   6  -3   1       13.02       13.42      1.13 o 
  -9  -2   1        1.00        1.11      1.11 o 
  -8  -2   1        2.89        3.34      0.64 o 
  -7  -2   1       31.20       26.88      1.24 o 
  -6  -2   1        0.01        0.00      0.87 o 
  -5  -2   1       52.73       51.45      1.22 o 
  -4  -2   1        0.03       -0.15      0.15 o 
  -3  -2   1       61.98       62.81      0.86 o 
  -2  -2   1       56.78       43.82      0.56 o 
  -1  -2   1       78.83       76.05      0.86 o 
   0  -2   1      142.14      153.32      1.65 o 
   1  -2   1     2067.58     2254.02     25.77 o 
   2  -2   1      194.98      216.84      2.76 o 
   3  -2   1       81.08       91.37      1.74 o 
   4  -2   1        9.83       11.50      0.63 o 
   5  -2   1        4.44        4.20      0.51 o 
   6  -2   1        3.71        3.14      0.76 o 
   7  -2   1        2.94        3.82      0.85 o 
  -8  -1   1        0.25        0.21      0.54 o 
  -7  -1   1        0.47       -0.13      0.52 o 
  -6  -1   1      104.87      117.72      1.98 o 
  -5  -1   1      444.53      456.28      7.23 o 
  -4  -1   1      542.06      581.15      7.48 o 
  -3  -1   1      632.46      651.08      7.68 o 
  -2  -1   1        4.50        5.00      0.30 o 
  -1  -1   1      894.41      835.86     10.95 o 
   0  -1   1       73.13       82.21      0.75 o 
   1  -1   1      461.10      455.81      5.45 o 
   2  -1   1      152.13      161.71      3.90 o 
   3  -1   1        8.31        9.80      0.76 o 
   4  -1   1       13.28       12.48      0.62 o 
   5  -1   1       20.32       22.67      1.94 o 
   6  -1   1        1.17        0.49      0.64 o 
   7  -1   1        4.44        4.81      0.85 o 
   8  -1   1        2.06        1.11      1.11 o 
  -8   0   1        0.26        0.00      1.11 o 
  -7   0   1        7.87        6.91      0.76 o 
  -6   0   1      118.48      114.33      2.28 o 
  -5   0   1       38.04       31.71      0.88 o 
  -4   0   1       23.14       25.37      0.69 o 
  -3   0   1        3.18        4.38      0.37 o 
  -2   0   1     2314.99     2327.76     22.94 o 
  -1   0   1     1718.16     1837.26     15.06 o 
   0   0   1      850.14      805.34     13.15 o 
   1   0   1    10140.08    10788.12    204.94 o 
   2   0   1      228.02      209.53      2.73 o 
   3   0   1       54.90       61.48      2.24 o 
   4   0   1      109.72      107.28      2.35 o 
   5   0   1       63.92       70.69      1.83 o 
   6   0   1       21.97       24.54      1.13 o 
   7   0   1       37.87       39.20      1.46 o 
   8   0   1        6.11        8.04      1.16 o 
  -8   1   1        0.85       -0.37      1.11 o 
  -7   1   1        1.30        1.23      0.64 o 
  -6   1   1        3.30        2.97      0.59 o 
  -5   1   1       12.73       14.15      0.78 o 
  -4   1   1       19.14       16.68      0.62 o 
  -3   1   1       58.22       60.12      1.27 o 
  -2   1   1       57.56       52.53      0.88 o 
  -1   1   1      435.92      533.30      4.96 o 
   0   1   1        0.28       23.85      0.77 o 
   1   1   1       46.01       54.09      0.90 o 
   2   1   1       47.21       59.52      1.40 o 
   3   1   1        2.05        3.57      0.20 o 
   4   1   1        4.51        2.39      0.64 o 
   5   1   1       21.82       20.85      0.83 o 
   6   1   1        7.32        6.62      0.55 o 
   7   1   1       14.06       16.65      2.01 o 
   8   1   1        0.11       -0.12      0.76 o 
  -7   2   1        8.17        9.25      1.31 o 
  -6   2   1        8.30        6.91      0.85 o 
  -5   2   1       39.11       39.88      1.46 o 
  -4   2   1        2.50        2.45      0.38 o 
  -3   2   1        1.81        2.06      0.28 o 
  -2   2   1       68.68       67.02      1.05 o 
  -1   2   1     2311.36     2643.54     26.22 o 
   0   2   1     5478.87     5750.60     58.74 o 
   1   2   1     9424.73     9569.27     81.20 o 
   2   2   1      601.65      558.70      5.75 o 
   3   2   1      124.71      122.97      1.62 o 
   4   2   1       56.33       70.52      1.08 o 
   5   2   1        2.48        5.83      0.94 o 
   6   2   1       88.15       80.62      1.84 o 
   7   2   1       36.26       40.65      2.87 o 
   8   2   1        0.12        0.69      0.54 o 
   9   2   1        0.20        1.48      1.11 o 
  -6   3   1        0.80        2.10      0.85 o 
  -5   3   1        6.99        6.92      0.93 o 
  -4   3   1        9.71        9.58      0.62 o 
  -3   3   1        0.00       -0.21      0.21 o 
  -2   3   1       86.10       88.68      1.49 o 
  -1   3   1       72.60       75.74      1.06 o 
   0   3   1        9.25       11.65      0.58 o 
   1   3   1     1023.68     1022.63      9.93 o 
   2   3   1        0.36        0.44      0.14 o 
   3   3   1      158.81      162.69      2.10 o 
   4   3   1      860.69      868.91      9.95 o 
   5   3   1      125.76      140.85      2.38 o 
   6   3   1       25.69       31.70      1.03 o 
   7   3   1        2.88        2.07      0.62 o 
   8   3   1        0.97        0.85      0.54 o 
   9   3   1        3.82        5.18      1.48 o 
  -6   4   1        1.12        0.00      1.48 o 
  -5   4   1        0.04       -0.37      0.64 o 
  -4   4   1        0.74        0.90      0.48 o 
  -3   4   1       32.80       34.51      1.28 o 
  -2   4   1      141.24      145.69      2.36 o 
  -1   4   1      198.69      217.18      2.75 o 
   0   4   1       43.67       41.72      0.78 o 
   1   4   1       85.47       91.12      1.19 o 
   2   4   1       76.42       69.95      0.92 o 
   3   4   1       28.77       28.86      1.29 o 
   4   4   1       19.86       18.45      0.57 o 
   5   4   1       16.96       15.35      0.59 o 
   6   4   1       32.62       41.50      3.39 o 
   7   4   1      118.10      107.91      2.88 o 
   8   4   1        0.66        0.37      0.62 o 
   9   4   1        0.47        0.74      1.11 o 
  -5   5   1        4.54        5.73      1.66 o 
  -4   5   1        0.00       -0.48      0.48 o 
  -3   5   1        6.60        7.25      0.91 o 
  -2   5   1       22.57       22.26      0.86 o 
  -1   5   1       27.31       29.72      0.70 o 
   0   5   1        0.00       -0.30      0.30 o 
   1   5   1       30.20       29.37      0.67 o 
   2   5   1        2.13        2.93      0.25 o 
   3   5   1       40.67       39.16      1.67 o 
   4   5   1       23.39       23.67      1.07 o 
   5   5   1        0.75        2.22      0.44 o 
   6   5   1       53.27       56.75      1.51 o 
   7   5   1       63.83       64.53      1.90 o 
   8   5   1        4.72        5.55      2.03 o 
   9   5   1        0.81        0.00      1.48 o 
  -4   6   1        0.57       -0.66      0.66 o 
  -3   6   1        0.18        0.15      0.51 o 
  -2   6   1        6.47        6.26      0.80 o 
  -1   6   1        4.11        4.66      0.50 o 
   0   6   1        1.56        1.04      0.36 o 
   1   6   1        0.36        0.44      0.33 o 
   2   6   1        0.79        0.77      0.33 o 
   3   6   1       53.22       58.35      1.09 o 
   4   6   1       23.23       24.75      1.03 o 
   5   6   1        3.78        4.39      0.59 o 
   6   6   1        0.44       -0.22      0.53 o 
   7   6   1       31.69       28.36      1.34 o 
   8   6   1        2.05        2.06      0.89 o 
   9   6   1        0.01       -1.11      1.11 o 
  -3   7   1        0.71       -0.69      0.69 o 
  -2   7   1        0.57       -0.22      0.74 o 
  -1   7   1        0.23       -0.33      0.48 o 
   0   7   1        0.60       -0.30      0.44 o 
   1   7   1        0.37        0.39      0.36 o 
   2   7   1        2.17        1.97      0.43 o 
   3   7   1       30.35       26.91      0.78 o 
   4   7   1       40.53       35.40      1.22 o 
   5   7   1        8.83       10.03      0.82 o 
   6   7   1        4.65        4.89      0.65 o 
   7   7   1        0.43        0.35      0.51 o 
   8   7   1        1.36        0.92      1.05 o 
  -1   8   1        1.43        1.48      1.11 o 
   0   8   1        0.62        0.20      0.51 o 
   1   8   1        7.17        5.20      0.69 o 
   2   8   1       12.45       12.32      0.72 o 
   3   8   1        2.53        2.81      0.52 o 
   4   8   1       23.19       23.37      1.12 o 
   5   8   1        0.27        0.92      0.63 o 
   6   8   1       10.02        8.50      0.84 o 
   7   8   1        0.67        0.48      0.76 o 
   1   9   1        6.02        6.96      0.99 o 
   2   9   1        7.18        6.38      1.02 o 
   3   9   1        0.28       -0.32      0.89 o 
   4   9   1        1.19        1.29      0.95 o 
   5   9   1       12.49       12.82      2.40 o 
   6   9   1        4.44        5.04      1.42 o 
  -5  -9   2        0.66        0.74      1.85 o 
  -4  -9   2       14.60       15.61      1.57 o 
  -3  -9   2        0.10       -0.23      0.57 o 
  -2  -9   2        1.15        1.22      0.69 o 
  -7  -8   2        1.16        0.09      0.89 o 
  -6  -8   2        9.91       13.23      0.93 o 
  -5  -8   2        0.04        1.76      0.72 o 
  -4  -8   2       24.17       26.52      2.03 o 
  -3  -8   2        5.98        5.78      0.76 o 
  -2  -8   2        0.55        0.10      0.45 o 
  -1  -8   2        0.50        0.14      0.57 o 
   0  -8   2        3.55        2.63      0.69 o 
   1  -8   2        5.56        6.66      1.85 o 
  -8  -7   2        0.00        0.37      1.48 o 
  -7  -7   2        0.72        0.57      0.53 o 
  -6  -7   2       22.83       21.17      1.03 o 
  -5  -7   2       21.75       27.45      1.19 o 
  -4  -7   2       28.42       30.15      1.15 o 
  -3  -7   2        2.72        3.03      0.51 o 
  -2  -7   2        0.10        0.07      0.49 o 
  -1  -7   2        4.14        4.00      0.48 o 
   0  -7   2        3.24        2.77      0.51 o 
   1  -7   2        1.91        1.26      0.51 o 
   2  -7   2        0.87        0.07      0.62 o 
  -8  -6   2        1.03        1.32      0.89 o 
  -7  -6   2        2.24        1.94      0.53 o 
  -6  -6   2       15.54       14.64      0.84 o 
  -5  -6   2       82.71       89.64      2.00 o 
  -4  -6   2       65.68       67.35      1.31 o 
  -3  -6   2        7.84        7.15      0.46 o 
  -2  -6   2       31.96       33.85      0.80 o 
  -1  -6   2      127.08      131.24      2.06 o 
   0  -6   2       78.45       81.71      1.67 o 
   1  -6   2        0.96        1.82      0.44 o 
   2  -6   2        0.98        1.52      0.48 o 
   3  -6   2        0.64        0.74      0.78 o 
   4  -6   2        0.43       -1.06      1.66 o 
  -8  -5   2        0.02       -0.52      0.62 o 
  -7  -5   2        3.28        3.24      0.57 o 
  -6  -5   2        1.32       -0.11      0.44 o 
  -5  -5   2      105.30      100.43      2.00 o 
  -4  -5   2        6.71        7.54      0.39 o 
  -3  -5   2        5.24        5.05      0.47 o 
  -2  -5   2       44.18       44.25      0.85 o 
  -1  -5   2       75.66       80.81      1.25 o 
   0  -5   2       62.83       66.43      1.18 o 
   1  -5   2        0.16       -0.16      0.35 o 
   2  -5   2       31.04       32.39      0.98 o 
   3  -5   2        4.43        3.59      0.57 o 
   4  -5   2        0.38       -0.11      0.89 o 
   5  -5   2        0.01       -1.48      1.48 o 
  -9  -4   2        1.61        0.00      1.48 o 
  -8  -4   2        0.27        0.67      0.62 o 
  -7  -4   2        1.27        0.81      1.29 o 
  -6  -4   2        3.65        0.74      0.80 o 
  -5  -4   2        2.63        1.75      0.53 o 
  -4  -4   2       46.05       48.10      1.26 o 
  -3  -4   2      141.51      161.59      1.84 o 
  -2  -4   2        3.98        4.97      0.34 o 
  -1  -4   2       77.95       78.93      1.15 o 
   0  -4   2      104.19      100.65      1.35 o 
   1  -4   2        6.03        7.22      0.44 o 
   2  -4   2       94.77      102.05      1.83 o 
   3  -4   2       10.84       10.82      0.68 o 
   4  -4   2        6.96        8.97      1.16 o 
   5  -4   2       16.80       18.96      1.25 o 
   6  -4   2        0.73        0.74      1.48 o 
  -9  -3   2        0.57        0.74      1.48 o 
  -8  -3   2        7.90        9.06      1.18 o 
  -7  -3   2        6.23        6.30      0.89 o 
  -6  -3   2        0.55       -0.09      0.47 o 
  -5  -3   2       88.79      100.98      1.84 o 
  -4  -3   2        0.21        0.37      0.22 o 
  -3  -3   2     1467.06     1539.29     13.81 o 
  -2  -3   2        4.00        4.33      0.24 o 
  -1  -3   2      129.87      123.84      1.49 o 
   0  -3   2       95.37       96.05      1.16 o 
   1  -3   2        1.32        1.55      0.26 o 
   2  -3   2        5.89        7.23      0.44 o 
   3  -3   2        4.16        4.39      0.41 o 
   4  -3   2        1.13        1.53      0.69 o 
   5  -3   2        1.41        2.93      0.69 o 
   6  -3   2       18.32       24.93      1.80 o 
  -8  -2   2        0.81        1.11      0.64 o 
  -7  -2   2        7.68        5.76      0.76 o 
  -6  -2   2       82.20       77.66      1.99 o 
  -5  -2   2        0.95        1.02      0.25 o 
  -4  -2   2        4.73        4.92      0.28 o 
  -3  -2   2      492.01      507.33      5.46 o 
  -2  -2   2       14.46       15.92      0.43 o 
  -1  -2   2       71.36       69.75      0.85 o 
   0  -2   2      598.37      568.60      4.97 o 
   1  -2   2      109.35       97.47      1.35 o 
   2  -2   2        8.09        6.96      0.38 o 
   3  -2   2       26.18       33.62      1.01 o 
   4  -2   2       14.07       16.85      0.59 o 
   5  -2   2        9.24       11.54      0.91 o 
   6  -2   2       11.91        9.59      1.56 o 
   7  -2   2        1.55        2.07      0.76 o 
  -8  -1   2        1.84        3.66      0.76 o 
  -7  -1   2        0.60        0.42      0.54 o 
  -6  -1   2      272.89      275.91      4.37 o 
  -5  -1   2       30.33       25.59      0.77 o 
  -4  -1   2       23.78       26.91      0.62 o 
  -3  -1   2      898.29      945.04     11.13 o 
  -2  -1   2      355.80      371.99      3.54 o 
  -1  -1   2      181.99      176.25      1.93 o 
   0  -1   2      923.96      871.13      7.60 o 
   1  -1   2      391.93      382.64      3.95 o 
   2  -1   2       35.67       32.44      0.69 o 
   3  -1   2      835.99      946.40     13.71 o 
   4  -1   2       35.40       41.01      1.07 o 
   5  -1   2       45.03       45.06      2.16 o 
   6  -1   2       15.52       15.79      0.98 o 
   7  -1   2        4.01        6.45      0.76 o 
   8  -1   2        0.27        0.74      1.11 o 
  -8   0   2        0.67       -0.37      1.11 o 
  -7   0   2        0.77        1.73      0.64 o 
  -6   0   2      185.95      184.65      4.97 o 
  -5   0   2       17.06       13.13      0.58 o 
  -4   0   2       13.08       12.64      0.46 o 
  -3   0   2      246.23      252.01      3.26 o 
  -2   0   2      675.17      647.48      8.57 o 
  -1   0   2     2485.38     2341.70     20.54 o 
   0   0   2      613.62      582.42      5.80 o 
   1   0   2     1014.10      943.95     12.64 o 
   2   0   2       18.65       16.13      0.41 o 
   3   0   2     1525.32     1691.45     20.27 o 
   4   0   2       61.06       68.98      1.13 o 
   5   0   2        0.03        0.59      0.28 o 
   6   0   2       15.59       16.61      1.04 o 
   7   0   2       16.91       18.55      1.02 o 
   8   0   2        3.39        4.90      0.92 o 
  -7   1   2        1.20        1.48      0.64 o 
  -6   1   2        3.24        2.10      0.64 o 
  -5   1   2       85.21       85.69      1.60 o 
  -4   1   2       81.31       83.96      1.45 o 
  -3   1   2      279.06      290.85      3.84 o 
  -2   1   2       82.83       85.21      1.41 o 
  -1   1   2       21.11       17.81      0.48 o 
   0   1   2        5.38        4.34      0.12 o 
   1   1   2      336.96      335.02      5.25 o 
   2   1   2      117.12      107.00      2.36 o 
   3   1   2        2.02        4.17      0.19 o 
   4   1   2       77.30       88.71      1.37 o 
   5   1   2        8.82        9.26      0.41 o 
   6   1   2        1.25        2.50      0.40 o 
   7   1   2       30.59       31.54      1.09 o 
   8   1   2        0.83        1.37      0.54 o 
  -7   2   2        4.53        4.25      1.05 o 
  -6   2   2        9.86        7.08      0.85 o 
  -5   2   2        1.15       -0.28      0.41 o 
  -4   2   2       26.79       28.58      0.83 o 
  -3   2   2       16.99       17.73      0.69 o 
  -2   2   2       59.87       61.78      1.04 o 
  -1   2   2       24.25       24.46      0.55 o 
   0   2   2    43640.25    41227.58    995.04 o 
   1   2   2      148.43      166.49      1.63 o 
   2   2   2      179.69      160.14      1.87 o 
   3   2   2      236.91      251.25      2.85 o 
   4   2   2       24.31       34.58      1.35 o 
   5   2   2      151.94      132.86      2.21 o 
   6   2   2        2.31        3.26      0.67 o 
   7   2   2       50.32       48.00      1.69 o 
   8   2   2        0.70        0.83      0.47 o 
   9   2   2        5.05        7.77      1.48 o 
  -6   3   2        0.70        0.94      0.69 o 
  -5   3   2        0.97        0.00      0.80 o 
  -4   3   2        0.01       -0.33      0.33 o 
  -3   3   2        0.02       -0.05      0.21 o 
  -2   3   2        2.27        2.01      0.25 o 
  -1   3   2      110.81      108.93      1.43 o 
   0   3   2      404.59      433.47      4.74 o 
   1   3   2       28.69       20.39      0.64 o 
   2   3   2      345.54      332.23      3.47 o 
   3   3   2      201.78      205.76      2.55 o 
   4   3   2      342.20      346.30      4.72 o 
   5   3   2        0.05       -0.17      0.17 o 
   6   3   2       99.47      108.12      2.90 o 
   7   3   2        3.04        1.70      0.62 o 
   8   3   2        2.40        2.27      0.54 o 
   9   3   2       11.63       14.43      1.48 o 
  -6   4   2        0.97        1.48      1.48 o 
  -5   4   2        4.07        2.60      0.85 o 
  -4   4   2        0.02       -0.44      0.44 o 
  -3   4   2       23.21       24.06      0.83 o 
  -2   4   2       21.93       24.89      0.78 o 
  -1   4   2      169.15      175.87      2.32 o 
   0   4   2        3.66        7.58      0.94 o 
   1   4   2       19.18       18.87      2.07 o 
   2   4   2       13.71       11.04      0.32 o 
   3   4   2      567.67      568.76      5.82 o 
   4   4   2        2.79        2.99      0.26 o 
   5   4   2       30.92       29.45      0.70 o 
   6   4   2      356.78      323.85      5.05 o 
   7   4   2        2.46        3.88      0.69 o 
   8   4   2        1.40        1.55      1.48 o 
   9   4   2        0.09       -1.11      1.11 o 
  -5   5   2        8.62       10.60      1.48 o 
  -4   5   2        1.23        0.08      0.48 o 
  -3   5   2       10.56        9.30      0.80 o 
  -2   5   2       13.95       15.09      0.70 o 
  -1   5   2        2.98        2.31      0.38 o 
   0   5   2       25.39       26.46      0.74 o 
   1   5   2       68.34       67.46      1.13 o 
   2   5   2        5.01        3.11      0.26 o 
   3   5   2      104.11       95.54      1.50 o 
   4   5   2       48.30       56.05      2.05 o 
   5   5   2        4.54        3.87      0.48 o 
   6   5   2      195.63      204.03      4.03 o 
   7   5   2       19.73       20.27      1.13 o 
   8   5   2        1.19        2.19      0.62 o 
   9   5   2        4.71        6.29      1.48 o 
  -4   6   2        0.09        0.00      0.66 o 
  -3   6   2        0.00       -0.44      0.51 o 
  -2   6   2       17.39       14.57      1.52 o 
  -1   6   2        0.13       -0.41      0.41 o 
   0   6   2       20.35       20.19      0.72 o 
   1   6   2        0.44        0.51      0.33 o 
   2   6   2       14.46       14.93      0.56 o 
   3   6   2       24.97       24.58      0.79 o 
   4   6   2        5.93        5.72      0.69 o 
   5   6   2        0.24        0.04      0.44 o 
   6   6   2        9.04       12.25      0.66 o 
   7   6   2        1.33        3.51      0.95 o 
   8   6   2        2.19        0.67      0.62 o 
   9   6   2        0.28       -0.74      1.48 o 
  -3   7   2        0.12       -1.48      1.48 o 
  -2   7   2        0.72        0.91      0.57 o 
  -1   7   2       11.04        9.88      0.70 o 
   0   7   2        0.64        1.03      0.40 o 
   1   7   2        7.75        7.44      0.55 o 
   2   7   2        0.30        0.53      0.39 o 
   3   7   2       59.65       58.23      1.18 o 
   4   7   2        1.65        1.22      0.51 o 
   5   7   2        2.26        1.68      0.51 o 
   6   7   2        4.66        5.30      0.65 o 
   7   7   2        1.14        3.29      0.69 o 
   8   7   2        0.23        2.01      1.16 o 
  -1   8   2        0.36        0.37      0.74 o 
   0   8   2        0.00       -0.48      0.48 o 
   1   8   2        0.15       -0.38      0.38 o 
   2   8   2        0.10       -0.29      0.45 o 
   3   8   2        1.17        1.48      0.96 o 
   4   8   2        0.00        0.58      0.54 o 
   5   8   2        6.67        4.49      0.79 o 
   6   8   2        0.41       -0.09      0.53 o 
   7   8   2        2.68        3.77      1.24 o 
   1   9   2        0.81        0.00      0.66 o 
   2   9   2        0.13        0.14      0.82 o 
   3   9   2        2.78        3.86      1.16 o 
   4   9   2        2.78        3.08      1.16 o 
   5   9   2        0.02        1.36      2.22 o 
   6   9   2        0.49        1.35      0.91 o 
  -4  -9   3       19.05       20.35      2.96 o 
  -3  -9   3        0.35        0.00      1.29 o 
  -6  -8   3        4.99        5.40      1.16 o 
  -5  -8   3        0.36        0.20      0.57 o 
  -4  -8   3        1.28        2.54      0.71 o 
  -3  -8   3        0.08        0.37      0.51 o 
  -2  -8   3        2.04        1.17      0.77 o 
  -1  -8   3        0.64       -0.44      0.54 o 
   0  -8   3        1.81        1.27      0.63 o 
  -7  -7   3        1.56        1.64      0.63 o 
  -6  -7   3        0.02        0.13      0.51 o 
  -5  -7   3       63.96       64.06      1.82 o 
  -4  -7   3       17.89       19.69      0.80 o 
  -3  -7   3        1.81        2.31      0.51 o 
  -2  -7   3       11.93       10.84      0.66 o 
  -1  -7   3       10.00        9.15      0.66 o 
   0  -7   3        1.06        0.49      0.48 o 
   1  -7   3        5.18        5.70      0.68 o 
   2  -7   3       22.25       22.53      1.20 o 
  -8  -6   3        1.82        0.74      1.05 o 
  -7  -6   3        1.98        1.73      0.53 o 
  -6  -6   3        0.58        1.04      0.51 o 
  -5  -6   3       80.84       79.07      1.85 o 
  -4  -6   3        1.81        1.65      0.65 o 
  -3  -6   3        5.38        5.49      0.49 o 
  -2  -6   3        1.55        1.88      0.38 o 
  -1  -6   3        8.23       10.20      0.57 o 
   0  -6   3      101.24       98.55      1.91 o 
   1  -6   3        6.51        6.57      0.62 o 
   2  -6   3        1.04       -0.50      0.50 o 
   3  -6   3        0.00        0.52      0.74 o 
  -8  -5   3        5.39        7.53      0.91 o 
  -7  -5   3        4.85        4.84      1.05 o 
  -6  -5   3       24.65       26.15      1.44 o 
  -5  -5   3       81.52       89.37      1.91 o 
  -4  -5   3        0.83        1.88      0.30 o 
  -3  -5   3       18.80       17.65      0.54 o 
  -2  -5   3      185.44      187.16      2.38 o 
  -1  -5   3       49.95       52.16      0.93 o 
   0  -5   3       23.04       24.52      0.99 o 
   1  -5   3       23.09       24.45      0.83 o 
   2  -5   3        2.26        1.88      0.44 o 
   3  -5   3        5.14        4.27      0.53 o 
   4  -5   3        0.08       -0.78      0.78 o 
   5  -5   3        1.75        0.00      1.48 o 
  -8  -4   3        9.20       11.25      1.16 o 
  -7  -4   3        5.91        4.18      0.90 o 
  -6  -4   3       22.51       22.83      0.90 o 
  -5  -4   3        0.25        0.04      0.44 o 
  -4  -4   3      159.44      169.38      2.75 o 
  -3  -4   3       18.03       16.86      0.40 o 
  -2  -4   3      482.06      472.18      5.13 o 
  -1  -4   3      217.14      238.05      2.60 o 
   0  -4   3       38.94       38.57      0.61 o 
   1  -4   3        4.29        4.61      0.41 o 
   2  -4   3        1.02        1.19      0.49 o 
   3  -4   3       44.16       44.32      1.05 o 
   4  -4   3        5.38        6.68      1.05 o 
   5  -4   3        0.01        0.00      0.64 o 
   6  -4   3        6.91        5.92      1.48 o 
  -8  -3   3        2.96        2.70      0.76 o 
  -7  -3   3        1.41        0.59      0.74 o 
  -6  -3   3        9.08        9.17      0.69 o 
  -5  -3   3      277.16      256.99      3.86 o 
  -4  -3   3        9.90       13.18      0.37 o 
  -3  -3   3        1.54        1.64      0.18 o 
  -2  -3   3        6.12        8.44      0.62 o 
  -1  -3   3       18.07       20.75      0.51 o 
   0  -3   3        3.99        2.34      0.17 o 
   1  -3   3       11.73       13.88      0.48 o 
   2  -3   3      125.86      132.05      2.03 o 
   3  -3   3       15.36       19.74      0.66 o 
   4  -3   3        6.24        7.56      0.63 o 
   5  -3   3        2.58        4.61      0.76 o 
   6  -3   3        2.25        3.45      0.85 o 
  -8  -2   3        0.57       -0.53      0.54 o 
  -7  -2   3        5.17        4.58      0.64 o 
  -6  -2   3        1.99        2.22      0.44 o 
  -5  -2   3        2.67        4.13      0.35 o 
  -4  -2   3        4.91        6.58      0.33 o 
  -3  -2   3       56.10       57.23      0.71 o 
  -2  -2   3      174.01      162.14      1.84 o 
  -1  -2   3      147.47      136.76      1.78 o 
   0  -2   3      103.66      100.87      1.06 o 
   1  -2   3       65.84       68.98      0.96 o 
   2  -2   3      221.00      239.27      3.31 o 
   3  -2   3       22.55       26.61      0.72 o 
   4  -2   3        6.67        6.74      0.50 o 
   5  -2   3       34.81       32.69      1.36 o 
   6  -2   3       27.52       27.76      1.92 o 
   7  -2   3        4.07        4.32      0.93 o 
  -8  -1   3       11.36       13.41      1.31 o 
  -7  -1   3        3.42        2.82      0.69 o 
  -6  -1   3        0.90        0.65      0.41 o 
  -5  -1   3       48.04       39.93      0.95 o 
  -4  -1   3       14.85       14.10      0.43 o 
  -3  -1   3      850.49      917.51     10.95 o 
  -2  -1   3     1471.43     1494.52     14.93 o 
  -1  -1   3      387.54      356.49      3.69 o 
   0  -1   3      302.95      275.59      2.59 o 
   1  -1   3        2.74        1.69      0.15 o 
   2  -1   3      163.66      169.41      2.39 o 
   3  -1   3        8.48       10.90      1.17 o 
   4  -1   3      108.35      112.77      2.00 o 
   5  -1   3        8.46       12.66      1.41 o 
   6  -1   3       47.77       50.11      1.97 o 
   7  -1   3        0.40        0.86      0.64 o 
   8  -1   3        0.25        0.37      1.11 o 
  -8   0   3        0.88        0.74      1.11 o 
  -7   0   3        1.72        1.23      0.64 o 
  -6   0   3       15.44       13.49      0.85 o 
  -5   0   3       94.34       88.20      1.53 o 
  -4   0   3        0.00        0.49      0.42 o 
  -3   0   3      215.26      210.86      2.76 o 
  -2   0   3       10.80       13.34      0.29 o 
  -1   0   3       75.33       70.77      0.90 o 
   0   0   3      277.88      280.61      3.45 o 
   1   0   3     5559.32     5356.20     57.30 o 
   2   0   3        8.06        8.46      0.33 o 
   3   0   3       10.07       11.24      0.90 o 
   4   0   3      133.49      159.10      2.25 o 
   5   0   3       18.51       17.29      0.76 o 
   6   0   3        7.60        7.07      0.76 o 
   7   0   3        9.71        8.45      0.76 o 
   8   0   3        1.51        0.74      0.78 o 
  -7   1   3        0.00       -0.64      0.64 o 
  -6   1   3       52.56       54.57      1.82 o 
  -5   1   3      325.84      350.81      5.37 o 
  -4   1   3      124.81      122.36      2.10 o 
  -3   1   3      466.77      458.42      6.28 o 
  -2   1   3        3.41        4.27      0.19 o 
  -1   1   3      143.18      134.87      1.63 o 
   0   1   3        0.31        0.24      0.15 o 
   1   1   3      273.46      214.15      3.15 o 
   2   1   3       77.00       70.68      2.22 o 
   3   1   3       97.96      107.11      2.48 o 
   4   1   3        1.45        3.68      0.28 o 
   5   1   3       39.92       39.82      0.87 o 
   6   1   3        0.47        2.72      0.63 o 
   7   1   3        5.61        5.96      0.59 o 
   8   1   3        2.60        3.38      0.92 o 
  -7   2   3        1.77        2.59      1.48 o 
  -6   2   3       44.66       48.49      2.09 o 
  -5   2   3       36.35       37.92      1.05 o 
  -4   2   3        4.59        4.79      0.44 o 
  -3   2   3        1.95        1.94      0.38 o 
  -2   2   3      687.69      690.29      6.53 o 
  -1   2   3      123.46      106.60      1.29 o 
   0   2   3      580.35      577.15      5.90 o 
   1   2   3    10048.29    10237.54    128.00 o 
   2   2   3       64.99       53.39      0.83 o 
   3   2   3      221.65      205.34      2.55 o 
   4   2   3      488.03      466.86      6.01 o 
   5   2   3       19.25       23.78      0.80 o 
   6   2   3       58.83       66.88      1.32 o 
   7   2   3       73.38       63.37      1.68 o 
   8   2   3        3.96        5.65      0.90 o 
   9   2   3        0.32       -0.37      1.11 o 
  -6   3   3        0.27        0.03      0.69 o 
  -5   3   3        0.62       -0.48      0.48 o 
  -4   3   3        0.92        0.40      0.52 o 
  -3   3   3       34.59       36.11      1.00 o 
  -2   3   3       75.13       73.82      1.09 o 
  -1   3   3       98.46      111.36      1.44 o 
   0   3   3       72.39       84.41      1.23 o 
   1   3   3       12.50       14.10      0.37 o 
   2   3   3      107.58      101.03      1.22 o 
   3   3   3       28.27       30.28      0.64 o 
   4   3   3       28.28       46.40      0.77 o 
   5   3   3        1.13        0.63      0.17 o 
   6   3   3        0.20       -0.20      0.32 o 
   7   3   3       24.47       26.40      1.85 o 
   8   3   3        6.33        7.79      0.76 o 
   9   3   3        0.16        1.48      1.11 o 
  -6   4   3        2.34        3.70      1.48 o 
  -5   4   3        7.06        6.72      0.96 o 
  -4   4   3        2.14        1.56      0.48 o 
  -3   4   3        1.24        1.50      0.44 o 
  -2   4   3        4.37        3.90      0.38 o 
  -1   4   3      378.58      405.14      4.83 o 
   0   4   3     1987.72     2155.70     36.19 o 
   1   4   3     3557.78     3747.49     38.70 o 
   2   4   3        3.37        3.41      0.19 o 
   3   4   3      175.14      174.98      2.01 o 
   4   4   3       77.93       87.14      1.35 o 
   5   4   3       53.17       52.21      1.18 o 
   6   4   3       22.12       25.72      1.13 o 
   7   4   3       87.16       91.74      3.75 o 
   8   4   3        0.03        0.00      0.62 o 
   9   4   3        1.13       -0.37      1.11 o 
  -5   5   3        1.49        1.62      1.66 o 
  -4   5   3        2.16        0.99      0.53 o 
  -3   5   3        0.64       -0.48      0.48 o 
  -2   5   3       17.29       15.91      0.64 o 
  -1   5   3       16.24       15.63      0.58 o 
   0   5   3       11.97       11.96      0.55 o 
   1   5   3      178.25      173.74      2.26 o 
   2   5   3        5.07        5.29      0.30 o 
   3   5   3        4.41        5.68      0.34 o 
   4   5   3      352.12      347.76      4.37 o 
   5   5   3        6.08        7.86      1.01 o 
   6   5   3        2.31        3.56      0.75 o 
   7   5   3       28.97       27.13      1.25 o 
   8   5   3        0.43       -0.07      0.62 o 
   9   5   3        5.59        6.29      1.48 o 
  -4   6   3        0.29        0.11      0.89 o 
  -3   6   3        2.93        1.98      0.63 o 
  -2   6   3       26.27       23.56      1.23 o 
  -1   6   3       24.37       23.59      0.99 o 
   0   6   3        8.05        7.23      0.55 o 
   1   6   3       17.09       16.22      0.65 o 
   2   6   3        3.53        3.75      0.44 o 
   3   6   3       36.86       35.44      0.94 o 
   4   6   3       25.41       22.76      0.89 o 
   5   6   3        7.08        6.03      0.65 o 
   6   6   3       39.86       47.62      1.52 o 
   7   6   3      112.63      118.78      3.40 o 
   8   6   3        0.07        0.26      0.58 o 
   9   6   3        0.25       -1.11      1.11 o 
  -2   7   3        1.19        0.23      0.64 o 
  -1   7   3        7.20        6.75      0.70 o 
   0   7   3        2.29        2.35      0.44 o 
   1   7   3        3.03        3.04      0.44 o 
   2   7   3        3.95        4.16      0.46 o 
   3   7   3        6.11        9.21      0.73 o 
   4   7   3       25.17       26.07      1.03 o 
   5   7   3        0.31        0.07      0.64 o 
   6   7   3       16.16       16.75      0.91 o 
   7   7   3       51.22       51.64      1.86 o 
   8   7   3        0.15        0.00      1.05 o 
  -1   8   3        3.35        2.22      1.11 o 
   0   8   3        0.00       -0.29      0.48 o 
   1   8   3        0.09       -0.40      0.44 o 
   2   8   3        0.65        0.33      0.45 o 
   3   8   3        8.91        8.25      0.91 o 
   4   8   3        6.85        6.40      0.72 o 
   5   8   3        0.26        0.25      0.53 o 
   6   8   3        0.42       -0.15      0.51 o 
   7   8   3       12.49       11.57      1.28 o 
   8   8   3        0.60        0.37      1.48 o 
   1   9   3        0.28        0.49      0.92 o 
   2   9   3        0.67        1.06      0.95 o 
   3   9   3        8.45        8.40      1.23 o 
   4   9   3        5.15        4.18      1.16 o 
   5   9   3        0.88        0.43      0.80 o 
   6   9   3        1.61        1.53      0.80 o 
  -6  -8   4        6.48        7.03      1.85 o 
  -5  -8   4        1.55        1.37      0.76 o 
  -4  -8   4        0.76        0.77      0.88 o 
  -3  -8   4       64.80       72.67      1.72 o 
  -2  -8   4        0.07       -0.48      0.57 o 
  -1  -8   4        2.75        1.42      0.57 o 
   0  -8   4        4.24        4.93      2.22 o 
  -7  -7   4        0.33        0.07      0.69 o 
  -6  -7   4        1.88        0.86      0.53 o 
  -5  -7   4        0.44        0.32      0.54 o 
  -4  -7   4       39.66       40.91      1.21 o 
  -3  -7   4        0.01       -0.22      0.44 o 
  -2  -7   4       12.74       12.90      0.67 o 
  -1  -7   4        4.67        5.14      0.54 o 
   0  -7   4        2.76        1.81      0.53 o 
   1  -7   4        1.26        0.25      0.48 o 
   2  -7   4        9.79       12.72      1.16 o 
  -8  -6   4        3.63        5.49      1.16 o 
  -7  -6   4        7.22        8.35      0.91 o 
  -6  -6   4       55.18       57.69      1.60 o 
  -5  -6   4       12.55       16.97      0.93 o 
  -4  -6   4       59.03       60.08      1.30 o 
  -3  -6   4       34.98       37.86      1.04 o 
  -2  -6   4        0.54        0.65      0.38 o 
  -1  -6   4       10.85       10.96      0.61 o 
   0  -6   4        2.86        2.19      0.44 o 
   1  -6   4       19.59       21.18      1.50 o 
   2  -6   4        0.00       -0.44      0.44 o 
   3  -6   4       32.80       34.29      1.51 o 
  -8  -5   4        0.00        0.11      0.57 o 
  -7  -5   4        3.92        5.42      0.76 o 
  -6  -5   4       28.06       21.59      1.07 o 
  -5  -5   4      104.99      111.66      2.23 o 
  -4  -5   4      103.48      102.36      1.68 o 
  -3  -5   4       17.57       18.07      0.58 o 
  -2  -5   4       25.00       24.50      0.71 o 
  -1  -5   4       34.13       33.36      1.02 o 
   0  -5   4       32.17       30.26      0.91 o 
   1  -5   4        3.64        3.34      0.44 o 
   2  -5   4        6.87        5.19      0.63 o 
   3  -5   4       35.37       35.99      1.15 o 
   4  -5   4        1.75        1.11      1.11 o 
   5  -5   4        0.39       -0.74      1.48 o 
  -8  -4   4        0.02       -0.16      0.56 o 
  -7  -4   4        1.40        1.59      0.54 o 
  -6  -4   4        9.58        6.76      0.63 o 
  -5  -4   4      154.22      160.30      2.79 o 
  -4  -4   4      165.85      155.74      2.23 o 
  -3  -4   4        0.46        0.04      0.22 o 
  -2  -4   4      173.50      168.15      1.97 o 
  -1  -4   4      432.33      462.15      5.09 o 
   0  -4   4      399.35      445.53      5.34 o 
   1  -4   4        1.37        1.05      0.26 o 
   2  -4   4        8.95       10.26      0.58 o 
   3  -4   4        4.06        4.46      0.55 o 
   4  -4   4        2.72        3.40      0.89 o 
   5  -4   4        0.66       -0.37      0.64 o 
   6  -4   4        3.67        3.70      1.48 o 
  -8  -3   4        1.21        2.37      0.76 o 
  -7  -3   4        2.06        2.01      0.54 o 
  -6  -3   4        0.02       -0.32      0.32 o 
  -5  -3   4      177.17      168.50      2.81 o 
  -4  -3   4       26.55       27.91      0.62 o 
  -3  -3   4       19.37       17.32      0.62 o 
  -2  -3   4      404.22      381.97      4.11 o 
  -1  -3   4      525.41      555.86      5.88 o 
   0  -3   4      477.49      516.78      5.20 o 
   1  -3   4       75.91       77.49      1.61 o 
   2  -3   4      156.15      158.77      2.40 o 
   3  -3   4       70.48       67.56      1.55 o 
   4  -3   4        0.52        0.88      0.47 o 
   5  -3   4        2.07        4.07      0.87 o 
   6  -3   4        2.78        2.80      1.11 o 
  -8  -2   4        2.24        4.06      0.76 o 
  -7  -2   4        4.38        4.14      0.63 o 
  -6  -2   4        6.62        4.94      0.48 o 
  -5  -2   4        0.69       -0.17      0.31 o 
  -4  -2   4       47.16       55.80      0.99 o 
  -3  -2   4      343.06      405.68      4.05 o 
  -2  -2   4       29.27       27.94      0.49 o 
  -1  -2   4      347.48      325.49      3.44 o 
   0  -2   4      247.72      245.13      3.16 o 
   1  -2   4        6.98        7.85      0.26 o 
   2  -2   4      196.73      216.26      3.31 o 
   3  -2   4       77.12       84.34      1.65 o 
   4  -2   4        8.83       12.61      0.95 o 
   5  -2   4       33.79       41.56      1.46 o 
   6  -2   4        9.41        7.11      1.41 o 
   7  -2   4        7.95        7.96      1.05 o 
  -8  -1   4        0.27        0.32      0.89 o 
  -7  -1   4        0.05        0.00      0.54 o 
  -6  -1   4        2.70        2.84      0.43 o 
  -5  -1   4      107.89      114.40      1.86 o 
  -4  -1   4       50.35       50.40      0.89 o 
  -3  -1   4      826.71      921.77      9.04 o 
  -2  -1   4       99.38       96.50      1.16 o 
  -1  -1   4        7.10        5.46      0.18 o 
   0  -1   4      252.82      252.25      2.83 o 
   1  -1   4        7.05        8.43      0.67 o 
   2  -1   4        0.79        0.44      0.17 o 
   3  -1   4        0.39        0.49      0.23 o 
   4  -1   4        4.67        8.25      0.55 o 
   5  -1   4        3.78        7.02      0.51 o 
   6  -1   4       39.29       50.91      2.59 o 
   7  -1   4        0.52        0.26      0.55 o 
   8  -1   4        0.50       -1.11      1.11 o 
  -8   0   4        0.05        0.74      1.48 o 
  -7   0   4        0.90        0.37      0.78 o 
  -6   0   4       26.81       25.21      1.28 o 
  -5   0   4        0.45        0.34      0.35 o 
  -4   0   4        0.03       -0.21      0.21 o 
  -3   0   4      195.47      201.76      2.69 o 
  -2   0   4       38.86       39.89      0.59 o 
  -1   0   4       58.57       54.38      0.62 o 
   0   0   4       78.08       68.34      1.00 o 
   1   0   4       16.93       10.62      0.27 o 
   2   0   4       89.12       88.52      2.37 o 
   3   0   4       66.87       83.39      1.52 o 
   4   0   4       93.53       97.51      1.50 o 
   5   0   4        7.35       10.20      0.44 o 
   6   0   4       55.92       40.91      1.34 o 
   7   0   4        4.33        2.22      0.54 o 
   8   0   4        1.58        2.40      0.78 o 
  -7   1   4        3.75        3.96      1.07 o 
  -6   1   4       40.97       38.06      1.65 o 
  -5   1   4        0.07       -0.40      0.40 o 
  -4   1   4       44.28       42.89      1.09 o 
  -3   1   4      370.32      362.20      5.12 o 
  -2   1   4       11.06       12.05      0.36 o 
  -1   1   4      512.72      490.92      5.79 o 
   0   1   4      417.43      381.63      3.60 o 
   1   1   4      370.58      344.79      3.91 o 
   2   1   4      103.74       89.49      1.55 o 
   3   1   4     1298.43     1281.74     24.40 o 
   4   1   4       99.14       95.15      2.35 o 
   5   1   4       30.20       28.18      0.73 o 
   6   1   4       48.38       41.73      1.00 o 
   7   1   4        1.81        2.36      0.44 o 
   8   1   4        0.14        0.07      0.62 o 
  -7   2   4        0.00       -1.11      1.11 o 
  -6   2   4       22.34       23.50      1.71 o 
  -5   2   4       31.72       30.21      1.00 o 
  -4   2   4       31.65       30.09      0.89 o 
  -3   2   4        5.00        6.70      0.49 o 
  -2   2   4       20.18       17.82      0.49 o 
  -1   2   4      102.99      106.45      1.36 o 
   0   2   4        0.13        0.49      0.31 o 
   1   2   4      527.55      507.42      6.14 o 
   2   2   4      130.46      116.29      1.64 o 
   3   2   4      845.46      882.64     11.08 o 
   4   2   4        5.79        7.24      0.66 o 
   5   2   4        0.59        0.37      0.21 o 
   6   2   4       45.25       44.63      1.12 o 
   7   2   4       22.65       26.27      1.02 o 
   8   2   4        4.60        4.67      1.10 o 
   9   2   4        0.20        1.48      1.11 o 
  -6   3   4        0.00        0.60      0.57 o 
  -5   3   4       62.39       69.66      1.72 o 
  -4   3   4        0.57        0.15      0.41 o 
  -3   3   4       26.25       27.51      0.86 o 
  -2   3   4        0.10        0.16      0.21 o 
  -1   3   4        3.77        4.06      0.37 o 
   0   3   4       32.70       32.83      0.63 o 
   1   3   4      165.56      164.59      2.02 o 
   2   3   4       24.00       23.15      0.45 o 
   3   3   4       42.98       45.35      0.94 o 
   4   3   4       32.41       27.90      0.64 o 
   5   3   4       28.76       33.12      0.77 o 
   6   3   4        2.29        0.74      0.87 o 
   7   3   4       30.56       28.16      1.31 o 
   8   3   4        0.86        1.57      0.47 o 
   9   3   4        6.97        8.14      1.48 o 
  -5   4   4        1.44        0.94      1.09 o 
  -4   4   4       30.17       28.65      1.26 o 
  -3   4   4        3.92        3.13      0.44 o 
  -2   4   4        3.34        3.75      0.27 o 
  -1   4   4       50.10       47.80      0.89 o 
   0   4   4     3602.01     3781.16     41.29 o 
   1   4   4      730.72      740.91      8.40 o 
   2   4   4       39.44       45.19      0.90 o 
   3   4   4       95.00      105.16      1.31 o 
   4   4   4       43.90       39.25      0.66 o 
   5   4   4       52.02       43.73      1.41 o 
   6   4   4       10.88       12.08      1.19 o 
   7   4   4       55.88       50.14      1.60 o 
   8   4   4        0.14       -0.37      0.52 o 
   9   4   4        3.26        4.44      1.11 o 
  -5   5   4        0.17       -0.21      0.89 o 
  -4   5   4        0.13       -0.57      0.57 o 
  -3   5   4        0.19        0.25      0.48 o 
  -2   5   4        3.83        3.58      0.50 o 
  -1   5   4       26.77       26.70      0.91 o 
   0   5   4      106.21      105.65      1.64 o 
   1   5   4       27.35       27.43      0.72 o 
   2   5   4      152.75      157.50      2.02 o 
   3   5   4        9.90       12.55      0.48 o 
   4   5   4       39.29       38.85      0.80 o 
   5   5   4        8.93        6.91      0.45 o 
   6   5   4       36.39       41.60      1.42 o 
   7   5   4        4.37        4.89      0.72 o 
   8   5   4        8.79       10.33      1.29 o 
   9   5   4        3.47        3.33      1.11 o 
  -4   6   4        0.01       -0.69      0.89 o 
  -3   6   4        0.47        0.31      0.77 o 
  -2   6   4        0.31       -0.25      0.48 o 
  -1   6   4       73.09       73.29      1.40 o 
   0   6   4        1.07        1.05      0.44 o 
   1   6   4       38.16       36.40      1.35 o 
   2   6   4       61.81       57.80      1.64 o 
   3   6   4       68.60       72.94      1.62 o 
   4   6   4       19.13       17.60      1.01 o 
   5   6   4       20.53       23.41      1.44 o 
   6   6   4      104.54       98.49      2.42 o 
   7   6   4        2.80        6.01      1.37 o 
   8   6   4        5.03        5.89      0.95 o 
   9   6   4        0.46       -0.74      1.11 o 
  -2   7   4        4.64        4.35      0.89 o 
  -1   7   4        0.84        0.95      0.54 o 
   0   7   4        2.48        3.12      0.44 o 
   1   7   4       17.79       16.62      0.67 o 
   2   7   4        9.87        9.48      0.53 o 
   3   7   4       24.45       27.16      1.17 o 
   4   7   4       18.46       17.71      0.92 o 
   5   7   4        0.01       -0.44      0.44 o 
   6   7   4       19.17       23.51      1.03 o 
   7   7   4        0.21        0.83      0.60 o 
   8   7   4        7.23        6.43      1.45 o 
  -1   8   4        0.11       -0.74      0.74 o 
   0   8   4        0.70        0.35      0.54 o 
   1   8   4        0.01       -0.49      0.49 o 
   2   8   4        2.33        1.37      0.51 o 
   3   8   4        1.61        1.00      0.57 o 
   4   8   4        5.80        5.22      0.70 o 
   5   8   4        1.42        1.43      0.52 o 
   6   8   4        0.30        0.30      0.64 o 
   7   8   4        7.97       10.73      1.23 o 
   8   8   4        9.07        6.20      1.42 o 
   1   9   4        0.57       -0.66      0.66 o 
   2   9   4        0.25       -0.89      0.89 o 
   3   9   4        4.15        5.21      1.04 o 
   4   9   4        5.35        3.05      0.72 o 
   5   9   4        1.63        1.62      0.80 o 
   6   9   4        0.88        1.04      0.98 o 
  -5  -8   5        0.03       -0.58      0.66 o 
  -4  -8   5        5.02        5.58      1.23 o 
  -3  -8   5       17.27       21.04      1.00 o 
  -2  -8   5       23.75       23.96      1.11 o 
  -1  -8   5        0.00       -0.11      0.57 o 
   0  -8   5        6.96        3.33      1.85 o 
  -7  -7   5        0.65       -0.05      0.89 o 
  -6  -7   5        0.05       -0.11      0.54 o 
  -5  -7   5        2.79        1.37      0.54 o 
  -4  -7   5       30.71       32.23      1.67 o 
  -3  -7   5        6.59        7.23      0.65 o 
  -2  -7   5        0.00       -0.28      0.41 o 
  -1  -7   5        0.61        0.00      0.47 o 
   0  -7   5        1.82        1.59      0.57 o 
   1  -7   5       10.22        9.04      0.77 o 
   2  -7   5        2.21        0.52      0.62 o 
  -7  -6   5        5.50        3.93      0.84 o 
  -6  -6   5        1.71        0.85      0.51 o 
  -5  -6   5        1.84        2.58      0.51 o 
  -4  -6   5        9.12        8.32      0.52 o 
  -3  -6   5        6.27        6.33      0.69 o 
  -2  -6   5        0.03        0.26      0.38 o 
  -1  -6   5        1.36        1.04      0.44 o 
   0  -6   5        9.56       10.71      0.64 o 
   1  -6   5       18.60       17.48      0.87 o 
   2  -6   5       21.74       25.64      1.25 o 
   3  -6   5       20.28       20.84      1.29 o 
  -8  -5   5        0.07       -0.89      0.89 o 
  -7  -5   5        1.15        1.74      0.64 o 
  -6  -5   5        0.04        0.30      0.51 o 
  -5  -5   5       97.31       84.89      1.85 o 
  -4  -5   5      107.24      101.03      1.68 o 
  -3  -5   5        2.61        2.84      0.51 o 
  -2  -5   5      107.74      105.00      1.89 o 
  -1  -5   5       10.41       10.71      0.55 o 
   0  -5   5       12.44       10.71      0.63 o 
   1  -5   5       41.04       41.04      1.45 o 
   2  -5   5       63.11       63.72      1.66 o 
   3  -5   5        6.39        8.54      0.91 o 
   4  -5   5        2.49        0.74      1.11 o 
  -8  -4   5        6.70        8.45      0.91 o 
  -7  -4   5        0.00        0.77      0.57 o 
  -6  -4   5       11.10        7.90      0.99 o 
  -5  -4   5       24.69       23.89      0.93 o 
  -4  -4   5       10.09        8.90      0.48 o 
  -3  -4   5       59.42       56.92      1.10 o 
  -2  -4   5       27.20       24.88      0.58 o 
  -1  -4   5        0.01        0.05      0.20 o 
   0  -4   5      240.60      234.07      3.70 o 
   1  -4   5       41.85       43.78      1.03 o 
   2  -4   5        0.29       -0.21      0.32 o 
   3  -4   5        5.61        6.33      0.69 o 
   4  -4   5        4.18        3.80      0.89 o 
   5  -4   5        3.27        2.59      1.48 o 
  -8  -3   5        9.50       10.28      0.87 o 
  -7  -3   5        6.51        7.49      0.63 o 
  -6  -3   5       19.20       17.32      0.91 o 
  -5  -3   5       48.44       49.27      1.27 o 
  -4  -3   5       62.55       60.75      1.02 o 
  -3  -3   5        0.04        0.08      0.21 o 
  -2  -3   5      237.57      246.98      2.78 o 
  -1  -3   5        5.96       10.03      0.36 o 
   0  -3   5       31.64       32.15      0.91 o 
   1  -3   5      202.05      229.07      3.41 o 
   2  -3   5       32.78       33.86      1.13 o 
   3  -3   5       36.91       33.85      1.96 o 
   4  -3   5        5.19        5.06      0.69 o 
   5  -3   5        3.26        5.73      2.22 o 
   6  -3   5        0.01       -0.37      0.78 o 
  -8  -2   5        8.90       11.90      0.98 o 
  -7  -2   5        4.16        4.09      0.63 o 
  -6  -2   5       18.00       17.85      0.94 o 
  -5  -2   5        2.37       -0.07      0.40 o 
  -4  -2   5      133.07      130.87      1.86 o 
  -3  -2   5        5.18        6.87      0.32 o 
  -2  -2   5      585.59      602.53      6.94 o 
  -1  -2   5      902.99      957.47      9.76 o 
   0  -2   5      389.51      369.40      4.66 o 
   1  -2   5      106.09      106.90      1.69 o 
   2  -2   5        6.16        9.76      0.64 o 
   3  -2   5      173.20      182.18      2.99 o 
   4  -2   5        5.12        5.31      0.54 o 
   5  -2   5        1.20        1.66      0.78 o 
   6  -2   5       19.10       19.66      1.13 o 
   7  -2   5        1.61        2.06      1.11 o 
  -8  -1   5        1.74        1.11      1.48 o 
  -7  -1   5        1.74        2.17      0.59 o 
  -6  -1   5       13.16       13.56      0.69 o 
  -5  -1   5      169.12      152.76      2.33 o 
  -4  -1   5        2.95        1.68      0.30 o 
  -3  -1   5       34.79       36.83      0.67 o 
  -2  -1   5       86.92       97.46      1.26 o 
  -1  -1   5      232.06      234.10      2.44 o 
   0  -1   5        0.06        1.36      0.15 o 
   1  -1   5      213.30      248.02      3.41 o 
   2  -1   5      527.20      556.91      7.83 o 
   3  -1   5       44.60       53.13      1.40 o 
   4  -1   5       29.39       29.80      0.84 o 
   5  -1   5        2.07        1.85      0.53 o 
   6  -1   5        0.00       -0.47      0.47 o 
   7  -1   5        5.92        6.39      0.76 o 
   8  -1   5        0.59        0.37      1.11 o 
  -7   0   5        1.46        0.16      0.56 o 
  -6   0   5        5.29        4.34      0.80 o 
  -5   0   5        2.90        2.64      0.44 o 
  -4   0   5        0.72        0.37      0.26 o 
  -3   0   5        1.54        2.60      0.18 o 
  -2   0   5      357.43      343.16      3.52 o 
  -1   0   5      229.50      218.72      2.13 o 
   0   0   5      270.44      242.46      2.79 o 
   1   0   5      266.00      261.60      3.29 o 
   2   0   5      348.93      347.64      5.40 o 
   3   0   5       24.63       24.79      1.05 o 
   4   0   5       11.02       12.49      0.64 o 
   5   0   5       72.97       69.83      1.34 o 
   6   0   5       48.92       55.74      1.57 o 
   7   0   5       20.92       19.26      1.02 o 
   8   0   5        0.17        0.89      0.62 o 
  -7   1   5        2.28        2.71      0.85 o 
  -6   1   5        0.15       -0.48      0.48 o 
  -5   1   5       41.96       40.27      1.11 o 
  -4   1   5       37.57       36.92      1.12 o 
  -3   1   5      224.96      233.62      2.69 o 
  -2   1   5      661.87      678.79      7.98 o 
  -1   1   5      152.52      137.01      1.64 o 
   0   1   5      258.02      232.18      2.23 o 
   1   1   5       37.24       42.29      0.64 o 
   2   1   5       32.07       31.33      0.55 o 
   3   1   5        0.63        0.18      0.26 o 
   4   1   5      249.19      247.21      4.20 o 
   5   1   5        4.73       10.70      1.29 o 
   6   1   5       85.78       80.73      1.79 o 
   7   1   5        0.98        1.53      0.47 o 
   8   1   5        2.24        2.07      0.62 o 
  -7   2   5        0.08       -0.37      1.48 o 
  -6   2   5        9.25        9.31      0.87 o 
  -5   2   5       53.44       52.40      1.49 o 
  -4   2   5        0.65        0.71      0.41 o 
  -3   2   5       73.74       71.65      1.36 o 
  -2   2   5       11.04       12.86      0.39 o 
  -1   2   5       69.04       63.61      0.99 o 
   0   2   5       35.09       41.40      1.70 o 
   1   2   5     1993.57     1855.47     24.22 o 
   2   2   5      112.19       99.69      2.56 o 
   3   2   5        4.60        5.92      0.43 o 
   4   2   5      424.08      490.24      9.14 o 
   5   2   5       10.43        6.30      0.70 o 
   6   2   5        3.47        2.76      0.44 o 
   7   2   5       21.52       14.62      0.80 o 
   8   2   5        2.61        2.98      0.54 o 
   9   2   5        0.02       -0.74      0.74 o 
  -6   3   5        5.84        5.12      0.80 o 
  -5   3   5       71.47       74.00      1.79 o 
  -4   3   5       36.47       35.73      1.07 o 
  -3   3   5      100.65       94.59      1.72 o 
  -2   3   5       13.06       13.00      0.48 o 
  -1   3   5       47.46       45.35      0.91 o 
   0   3   5        4.47        5.02      0.29 o 
   1   3   5        1.45        0.77      0.15 o 
   2   3   5       88.59       85.67      1.29 o 
   3   3   5      145.91      143.41      2.04 o 
   4   3   5       34.65       31.38      0.72 o 
   5   3   5       33.39       29.42      0.73 o 
   6   3   5       11.76       17.16      1.23 o 
   7   3   5        2.46        2.18      0.51 o 
   8   3   5        0.32        0.00      0.47 o 
   9   3   5        1.00       -0.74      0.74 o 
  -5   4   5        4.50        5.84      0.76 o 
  -4   4   5        0.13       -0.48      0.48 o 
  -3   4   5        4.34        3.41      0.58 o 
  -2   4   5       68.44       70.06      1.13 o 
  -1   4   5       74.33       72.47      1.16 o 
   0   4   5      164.80      167.57      3.00 o 
   1   4   5     2315.03     2384.42     23.99 o 
   2   4   5        0.28        0.48      0.22 o 
   3   4   5       54.12       46.59      0.83 o 
   4   4   5      252.98      240.86      3.44 o 
   5   4   5        4.45        4.79      0.45 o 
   6   4   5       77.29       88.84      2.08 o 
   7   4   5       47.64       43.82      1.96 o 
   8   4   5        1.41        2.47      0.74 o 
   9   4   5        0.09        0.00      1.11 o 
  -4   5   5        1.24        1.11      0.64 o 
  -3   5   5        3.24        2.75      0.53 o 
  -2   5   5       17.68       17.01      0.83 o 
  -1   5   5        8.38        7.84      0.47 o 
   0   5   5       63.19       69.11      1.19 o 
   1   5   5        4.13        4.55      0.39 o 
   2   5   5       31.78       31.72      0.70 o 
   3   5   5        2.85        3.24      0.36 o 
   4   5   5       34.45       43.55      0.99 o 
   5   5   5        0.57        1.96      0.54 o 
   6   5   5        3.34        2.74      0.57 o 
   7   5   5        9.06       12.35      0.91 o 
   8   5   5        7.28        7.53      0.80 o 
   9   5   5        0.25        2.22      1.11 o 
  -3   6   5        0.32       -0.26      0.57 o 
  -2   6   5        0.32       -0.45      0.48 o 
  -1   6   5       49.75       53.38      1.15 o 
   0   6   5      381.75      380.65      7.53 o 
   1   6   5      446.40      442.80      6.29 o 
   2   6   5        0.01        0.17      0.38 o 
   3   6   5       25.73       25.66      0.99 o 
   4   6   5       56.95       60.74      1.55 o 
   5   6   5       32.04       29.91      0.95 o 
   6   6   5        7.82        9.18      0.80 o 
   7   6   5       72.03       78.28      2.16 o 
   8   6   5        0.46        0.88      0.75 o 
   9   6   5        0.33        1.11      1.11 o 
  -2   7   5        1.44        0.00      0.66 o 
  -1   7   5        3.86        3.25      0.76 o 
   0   7   5       13.77       13.36      0.67 o 
   1   7   5        6.76        7.11      0.62 o 
   2   7   5       12.15       13.29      0.66 o 
   3   7   5        2.99        2.33      0.57 o 
   4   7   5       56.27       55.30      1.87 o 
   5   7   5        0.71        0.60      0.45 o 
   6   7   5        4.16        4.31      1.01 o 
   7   7   5       23.47       21.92      1.28 o 
   8   7   5        2.99        2.31      1.07 o 
  -1   8   5        7.64        5.55      1.11 o 
   0   8   5        0.01       -0.51      0.51 o 
   1   8   5        2.23        2.70      0.63 o 
   2   8   5        2.26        2.42      0.69 o 
   3   8   5        4.18        3.50      0.91 o 
   4   8   5        4.39        4.14      0.72 o 
   5   8   5        1.94        2.24      0.65 o 
   6   8   5       13.54       15.36      1.17 o 
   7   8   5       34.93       39.75      1.76 o 
   8   8   5        0.01       -0.55      2.40 o 
   1   9   5        0.37        0.32      0.69 o 
   2   9   5        0.00        0.32      0.95 o 
   3   9   5        5.01        5.01      0.80 o 
   4   9   5        6.51        6.31      0.95 o 
   5   9   5        0.21        1.16      0.95 o 
   6   9   5        1.26        0.65      0.80 o 
  -5  -8   6        0.32        1.66      1.05 o 
  -4  -8   6        1.74        1.85      0.69 o 
  -3  -8   6        0.67        1.45      0.57 o 
  -2  -8   6        8.97        9.90      0.82 o 
  -1  -8   6        0.67       -0.46      1.07 o 
  -6  -7   6        0.04       -0.75      0.75 o 
  -5  -7   6        0.22       -0.26      0.55 o 
  -4  -7   6        1.11        1.20      0.51 o 
  -3  -7   6      178.60      186.27      3.74 o 
  -2  -7   6        0.95        0.94      0.57 o 
  -1  -7   6        0.34        1.00      0.54 o 
   0  -7   6       10.71       11.11      0.82 o 
   1  -7   6        6.58        7.77      0.80 o 
   2  -7   6        5.66        3.38      0.92 o 
  -7  -6   6        1.42       -0.28      0.57 o 
  -6  -6   6       20.38       20.79      1.03 o 
  -5  -6   6        3.68        2.22      0.54 o 
  -4  -6   6        0.53        1.04      0.44 o 
  -3  -6   6      285.70      308.82      4.56 o 
  -2  -6   6        0.00        0.07      0.64 o 
  -1  -6   6        4.11        3.82      0.57 o 
   0  -6   6        8.73        8.77      0.80 o 
   1  -6   6        8.10        9.26      0.88 o 
   2  -6   6        4.92        4.77      0.63 o 
   3  -6   6        6.92        8.51      1.16 o 
  -7  -5   6        0.84        0.06      0.57 o 
  -6  -5   6        2.51        0.90      0.91 o 
  -5  -5   6        1.02        1.48      0.51 o 
  -4  -5   6       48.26       52.43      1.14 o 
  -3  -5   6       10.82       10.63      0.67 o 
  -2  -5   6       22.62       23.45      0.73 o 
  -1  -5   6       15.84       16.04      0.65 o 
   0  -5   6        5.37        6.33      0.62 o 
   1  -5   6       23.23       21.76      1.01 o 
   2  -5   6       16.97       18.57      0.90 o 
   3  -5   6       74.15       70.86      2.75 o 
   4  -5   6        1.73        0.37      1.11 o 
  -8  -4   6        4.27        7.02      0.78 o 
  -7  -4   6        7.61        6.75      0.80 o 
  -6  -4   6       78.58       69.86      1.99 o 
  -5  -4   6       39.20       36.85      1.19 o 
  -4  -4   6       59.37       59.98      1.41 o 
  -3  -4   6      108.04      116.69      1.94 o 
  -2  -4   6       14.32       13.87      0.48 o 
  -1  -4   6      121.35      124.26      2.03 o 
   0  -4   6        0.23        1.11      0.52 o 
   1  -4   6       85.67       87.13      1.90 o 
   2  -4   6        0.51        0.13      0.32 o 
   3  -4   6      148.50      151.46      3.38 o 
   4  -4   6        0.65        1.32      0.54 o 
   5  -4   6        1.24        0.37      1.11 o 
  -8  -3   6        0.01        0.42      0.59 o 
  -7  -3   6        6.49        6.30      0.68 o 
  -6  -3   6       23.43       19.64      1.84 o 
  -5  -3   6      176.83      180.65      3.88 o 
  -4  -3   6      131.09      123.80      1.70 o 
  -3  -3   6       35.34       39.33      0.76 o 
  -2  -3   6       84.20       86.86      1.22 o 
  -1  -3   6       38.20       38.69      0.67 o 
   0  -3   6       87.48       84.02      1.50 o 
   1  -3   6       10.61       11.78      0.71 o 
   2  -3   6        7.29        6.23      0.48 o 
   3  -3   6      138.58      142.99      3.12 o 
   4  -3   6       15.06       14.97      0.98 o 
   5  -3   6        1.54        1.48      0.78 o 
   6  -3   6        2.22        1.29      0.78 o 
  -8  -2   6        0.74       -0.12      0.59 o 
  -7  -2   6        0.14       -0.04      0.48 o 
  -6  -2   6        6.41        4.44      0.59 o 
  -5  -2   6      114.22      128.71      2.34 o 
  -4  -2   6      132.60      128.74      1.76 o 
  -3  -2   6        8.24        4.16      0.25 o 
  -2  -2   6      295.24      271.44      3.52 o 
  -1  -2   6      796.02      867.79      8.89 o 
   0  -2   6      796.64      913.15     10.27 o 
   1  -2   6        2.29        0.90      0.21 o 
   2  -2   6       21.83       22.25      1.15 o 
   3  -2   6       16.41       16.91      1.33 o 
   4  -2   6        1.62        1.71      0.47 o 
   5  -2   6        5.46        4.95      0.57 o 
   6  -2   6        7.47        8.39      0.76 o 
   7  -2   6        0.01       -0.37      1.11 o 
  -8  -1   6        5.20        6.14      1.16 o 
  -7  -1   6        0.04       -0.30      0.64 o 
  -6  -1   6        0.05        0.07      0.43 o 
  -5  -1   6      103.73      103.71      1.81 o 
  -4  -1   6        5.77        6.04      0.29 o 
  -3  -1   6        1.23        1.15      0.19 o 
  -2  -1   6      733.90      684.41      7.46 o 
  -1  -1   6      820.38      852.29      8.46 o 
   0  -1   6      830.27      818.08      8.91 o 
   1  -1   6      303.43      274.22      3.79 o 
   2  -1   6      347.66      349.35      5.97 o 
   3  -1   6      422.07      422.47      6.82 o 
   4  -1   6        1.02        0.30      0.28 o 
   5  -1   6       10.24       13.80      0.76 o 
   6  -1   6       12.88       14.24      0.85 o 
   7  -1   6        1.79        1.59      0.54 o 
  -7   0   6        6.56        7.14      1.11 o 
  -6   0   6        6.24        5.87      0.68 o 
  -5   0   6        0.42       -0.08      0.50 o 
  -4   0   6       10.27       12.14      0.64 o 
  -3   0   6      185.60      205.94      2.30 o 
  -2   0   6       93.61       79.34      1.12 o 
  -1   0   6      270.40      254.87      2.49 o 
   0   0   6      126.28      123.02      1.91 o 
   1   0   6      139.73      129.68      1.74 o 
   2   0   6       83.37       92.58      1.95 o 
   3   0   6      283.33      304.29      6.27 o 
   4   0   6        0.09       -0.25      0.37 o 
   5   0   6       35.68       38.58      1.28 o 
   6   0   6       26.71       18.08      2.77 o 
   7   0   6       20.49       20.33      2.22 o 
   8   0   6        1.37        1.18      0.62 o 
  -7   1   6        1.35        1.14      0.63 o 
  -6   1   6        7.29        7.36      0.70 o 
  -5   1   6       27.29       30.24      1.09 o 
  -4   1   6       45.49       42.75      1.17 o 
  -3   1   6       88.93       92.12      1.41 o 
  -2   1   6      218.52      208.50      2.68 o 
  -1   1   6       70.23       67.13      0.96 o 
   0   1   6      126.61      122.60      1.34 o 
   1   1   6       53.30       53.67      0.77 o 
   2   1   6        8.06        5.51      0.20 o 
   3   1   6       55.01       49.07      1.00 o 
   4   1   6        2.91        2.69      0.30 o 
   5   1   6        2.25        5.43      0.62 o 
   6   1   6       21.15       25.29      1.85 o 
   7   1   6        0.85        1.41      0.62 o 
   8   1   6        0.48        0.00      1.11 o 
  -6   2   6        2.34        1.19      0.69 o 
  -5   2   6        2.11        2.62      0.63 o 
  -4   2   6        0.00       -0.41      0.41 o 
  -3   2   6       22.42       23.99      0.83 o 
  -2   2   6       59.93       58.70      0.99 o 
  -1   2   6        3.00        1.71      0.30 o 
   0   2   6       12.95       13.21      0.38 o 
   1   2   6       24.05       23.62      0.51 o 
   2   2   6       17.62       16.66      0.54 o 
   3   2   6        5.98        6.52      0.55 o 
   4   2   6      110.00      103.00      2.48 o 
   5   2   6        1.18        2.22      0.74 o 
   6   2   6      111.67       82.48      2.06 o 
   7   2   6        4.73        3.22      0.62 o 
   8   2   6        5.05        5.07      0.89 o 
  -6   3   6        2.44        1.48      0.76 o 
  -5   3   6        3.31        3.43      0.63 o 
  -4   3   6       42.82       45.13      1.19 o 
  -3   3   6       53.66       51.57      1.19 o 
  -2   3   6        4.09        5.23      0.36 o 
  -1   3   6      213.23      196.46      2.81 o 
   0   3   6       13.91       13.61      0.43 o 
   1   3   6       78.03       79.74      1.06 o 
   2   3   6       88.51       83.71      1.27 o 
   3   3   6      517.77      501.13      7.43 o 
   4   3   6      105.77       97.89      1.56 o 
   5   3   6        1.33        1.33      0.23 o 
   6   3   6       64.14       45.19      1.11 o 
   7   3   6        0.07        0.00      0.47 o 
   8   3   6        3.91        3.96      0.57 o 
   9   3   6        0.51        0.37      0.74 o 
  -5   4   6       18.59       18.86      1.08 o 
  -4   4   6       21.55       21.22      1.10 o 
  -3   4   6        0.03        0.00      0.41 o 
  -2   4   6        0.94        1.14      0.41 o 
  -1   4   6        7.27        6.17      0.50 o 
   0   4   6       39.17       36.48      0.86 o 
   1   4   6       33.00       33.09      0.75 o 
   2   4   6       63.40       53.52      0.96 o 
   3   4   6       77.87       86.85      1.43 o 
   4   4   6       41.88       43.39      1.00 o 
   5   4   6       29.73       28.14      0.81 o 
   6   4   6       44.63       39.03      1.39 o 
   7   4   6       16.40       19.23      1.02 o 
   8   4   6        3.25        2.22      0.92 o 
   9   4   6        0.00        0.37      0.78 o 
  -4   5   6        0.49        1.11      0.69 o 
  -3   5   6        1.38        1.22      0.53 o 
  -2   5   6        2.17        1.41      0.44 o 
  -1   5   6        0.07       -0.24      0.34 o 
   0   5   6       10.39       11.00      0.52 o 
   1   5   6       35.83       38.39      0.80 o 
   2   5   6        7.83       10.34      0.58 o 
   3   5   6       38.75       40.90      0.96 o 
   4   5   6        0.00       -0.23      0.23 o 
   5   5   6       48.52       54.19      2.05 o 
   6   5   6        6.39        3.98      0.57 o 
   7   5   6       12.76        9.98      1.57 o 
   8   5   6        0.01       -0.47      0.47 o 
   9   5   6        3.77        5.92      1.11 o 
  -3   6   6        0.08       -0.57      0.57 o 
  -2   6   6        0.01        0.37      0.53 o 
  -1   6   6        9.85       10.35      0.58 o 
   0   6   6      223.69      218.54      3.08 o 
   1   6   6      368.04      361.27      4.54 o 
   2   6   6      141.44      136.43      3.01 o 
   3   6   6        4.94        5.18      0.61 o 
   4   6   6       18.35       14.75      0.72 o 
   5   6   6        4.92        5.20      0.49 o 
   6   6   6       19.40       18.82      1.02 o 
   7   6   6       20.69       19.11      1.06 o 
   8   6   6        0.51       -0.51      0.57 o 
   9   6   6        0.49        0.00      1.11 o 
  -2   7   6        2.31        2.48      0.89 o 
  -1   7   6        2.75        1.93      0.57 o 
   0   7   6       11.97       11.02      0.79 o 
   1   7   6        3.73        3.69      0.50 o 
   2   7   6       31.56       28.25      1.15 o 
   3   7   6        0.03       -0.56      0.56 o 
   4   7   6        0.01       -0.28      0.47 o 
   5   7   6       13.92       12.44      0.80 o 
   6   7   6        1.97        1.79      0.97 o 
   7   7   6        0.08       -0.28      0.57 o 
   8   7   6        3.69        2.86      1.68 o 
  -1   8   6       17.53       15.17      1.48 o 
   0   8   6        1.98        1.71      0.68 o 
   1   8   6       21.89       19.64      0.88 o 
   2   8   6       34.08       28.19      2.11 o 
   3   8   6        5.52        4.38      0.89 o 
   4   8   6       16.86       15.87      1.06 o 
   5   8   6        4.78        6.13      0.82 o 
   6   8   6       16.85       15.53      1.12 o 
   7   8   6        7.85       10.97      1.10 o 
   8   8   6        7.29        6.33      3.88 o 
   2   9   6        2.93        1.94      0.95 o 
   3   9   6        1.93        2.02      0.72 o 
   4   9   6        5.46        5.32      1.01 o 
   5   9   6        0.00       -0.69      0.89 o 
   6   9   6        0.32       -0.26      2.03 o 
  -4  -8   7        6.55        4.67      0.65 o 
  -3  -8   7        0.82        0.03      0.57 o 
  -2  -8   7       20.14       23.40      1.28 o 
  -6  -7   7        7.56        8.36      1.16 o 
  -5  -7   7        1.40        1.17      0.68 o 
  -4  -7   7       26.08       24.78      0.92 o 
  -3  -7   7       11.00       11.86      0.72 o 
  -2  -7   7       48.48       54.68      1.72 o 
  -1  -7   7        0.17       -0.30      0.68 o 
   0  -7   7        3.35        2.79      0.69 o 
   1  -7   7        8.93        8.51      1.05 o 
  -7  -6   7        1.47        0.00      0.74 o 
  -6  -6   7        1.38        1.59      0.64 o 
  -5  -6   7        1.63        1.27      0.54 o 
  -4  -6   7        0.23       -0.34      0.48 o 
  -3  -6   7       11.95       15.69      1.50 o 
  -2  -6   7      167.35      168.05      3.33 o 
  -1  -6   7        2.13        4.26      1.00 o 
   0  -6   7        9.96        9.31      0.80 o 
   1  -6   7       53.68       56.02      2.13 o 
   2  -6   7        7.81        7.80      0.76 o 
   3  -6   7        0.34       -0.37      0.78 o 
  -7  -5   7        0.10       -0.14      0.57 o 
  -6  -5   7        0.63        0.68      0.57 o 
  -5  -5   7        2.08        0.64      0.45 o 
  -4  -5   7       39.57       41.28      1.28 o 
  -3  -5   7       47.14       51.64      1.97 o 
  -2  -5   7        9.34        8.99      0.52 o 
  -1  -5   7        0.25        0.37      0.47 o 
   0  -5   7        1.05        0.18      0.47 o 
   1  -5   7       33.03       34.28      1.25 o 
   2  -5   7        0.76        0.69      0.54 o 
   3  -5   7       12.84       12.75      1.13 o 
   4  -5   7        0.02       -0.74      1.11 o 
  -7  -4   7        0.00       -0.34      0.57 o 
  -6  -4   7        3.82        5.61      0.86 o 
  -5  -4   7       27.95       26.35      1.05 o 
  -4  -4   7       35.06       31.16      0.85 o 
  -3  -4   7       78.16       72.60      1.47 o 
  -2  -4   7       47.47       46.04      0.94 o 
  -1  -4   7        8.73        8.03      0.42 o 
   0  -4   7       46.84       48.57      1.25 o 
   1  -4   7       41.72       45.29      1.52 o 
   2  -4   7        7.87        7.83      0.57 o 
   3  -4   7       36.54       41.27      1.69 o 
   4  -4   7       68.52       71.76      2.36 o 
   5  -4   7        0.55        1.48      1.11 o 
  -8  -3   7        0.00       -0.63      2.03 o 
  -7  -3   7        0.47        0.17      0.64 o 
  -6  -3   7        0.23       -0.26      0.54 o 
  -5  -3   7       84.39       67.55      1.52 o 
  -4  -3   7      216.72      208.78      2.64 o 
  -3  -3   7        5.26        4.14      0.34 o 
  -2  -3   7      303.41      297.28      3.61 o 
  -1  -3   7        2.78        2.81      0.32 o 
   0  -3   7       88.38       88.04      1.72 o 
   1  -3   7      217.69      218.42      3.80 o 
   2  -3   7       78.23       82.19      1.82 o 
   3  -3   7        0.04        0.18      0.52 o 
   4  -3   7       44.04       41.69      1.56 o 
   5  -3   7        2.44        0.74      0.78 o 
   6  -3   7        1.69        2.43      1.11 o 
  -7  -2   7        1.21        2.59      0.59 o 
  -6  -2   7       21.39       21.24      1.33 o 
  -5  -2   7        4.06        4.15      0.96 o 
  -4  -2   7       87.12       80.33      1.28 o 
  -3  -2   7      195.83      190.23      2.39 o 
  -2  -2   7      243.29      237.60      3.15 o 
  -1  -2   7       39.73       33.96      0.63 o 
   0  -2   7      237.71      228.74      2.98 o 
   1  -2   7      252.31      283.84      4.27 o 
   2  -2   7        6.54        7.44      0.54 o 
   3  -2   7       48.48       56.80      1.83 o 
   4  -2   7       47.92       50.34      1.83 o 
   5  -2   7        5.45        4.06      0.54 o 
   6  -2   7       19.46       23.68      2.96 o 
   7  -2   7        4.70        6.53      1.11 o 
  -7  -1   7        4.59        6.17      0.68 o 
  -6  -1   7       10.13       10.61      0.78 o 
  -5  -1   7        9.32        8.20      0.55 o 
  -4  -1   7      142.01      139.76      1.71 o 
  -3  -1   7       47.33       47.04      0.85 o 
  -2  -1   7       58.96       65.74      1.01 o 
  -1  -1   7      374.66      414.26      4.26 o 
   0  -1   7        6.04        6.32      0.28 o 
   1  -1   7      950.04     1052.85     11.39 o 
   2  -1   7       64.65       63.88      1.34 o 
   3  -1   7      103.75       92.45      1.84 o 
   4  -1   7       70.39       68.84      1.63 o 
   5  -1   7        0.38        1.04      0.62 o 
   6  -1   7        0.88       -0.52      0.52 o 
   7  -1   7        1.14        1.92      0.62 o 
  -7   0   7        0.33        0.31      0.68 o 
  -6   0   7       12.37       11.29      0.78 o 
  -5   0   7        5.77        6.03      0.75 o 
  -4   0   7       60.29       56.15      1.22 o 
  -3   0   7        0.72        0.20      0.17 o 
  -2   0   7      218.57      231.27      2.54 o 
  -1   0   7     1130.06     1181.78     10.89 o 
   0   0   7      368.81      345.36      4.76 o 
   1   0   7      188.93      191.85      3.41 o 
   2   0   7       57.58       71.98      1.22 o 
   3   0   7      289.68      283.88      4.61 o 
   4   0   7        0.06        0.00      0.33 o 
   5   0   7        9.40        9.47      0.78 o 
   6   0   7       23.29       25.38      1.16 o 
   7   0   7        0.67        0.74      1.11 o 
   8   0   7        1.22       -0.37      1.11 o 
  -7   1   7        0.00       -0.27      0.69 o 
  -6   1   7        4.03        4.19      0.63 o 
  -5   1   7       38.95       37.06      1.23 o 
  -4   1   7        4.41        3.76      0.53 o 
  -3   1   7        4.07        4.85      0.55 o 
  -2   1   7       88.58       95.21      1.31 o 
  -1   1   7      204.68      209.18      2.48 o 
   0   1   7        3.50        6.24      0.15 o 
   1   1   7      635.35      668.44      9.04 o 
   2   1   7      387.85      401.33      4.97 o 
   3   1   7       17.45       22.30      0.58 o 
   4   1   7       83.37       71.05      1.56 o 
   5   1   7       25.82       25.43      0.91 o 
   6   1   7       10.66       17.54      1.85 o 
   7   1   7       19.19       14.06      1.85 o 
   8   1   7        0.13        0.37      1.11 o 
  -6   2   7        1.64        1.22      0.75 o 
  -5   2   7        2.24        1.78      0.51 o 
  -4   2   7        0.05       -0.17      0.40 o 
  -3   2   7        7.41        7.56      0.43 o 
  -2   2   7      135.66      130.11      1.76 o 
  -1   2   7       82.86       82.60      1.29 o 
   0   2   7       42.20       43.03      0.73 o 
   1   2   7      166.47      162.12      2.27 o 
   2   2   7      140.42      144.89      2.52 o 
   3   2   7        0.08       -0.22      0.25 o 
   4   2   7        0.55        2.00      0.55 o 
   5   2   7       56.50       52.44      1.69 o 
   6   2   7       34.19       46.15      1.69 o 
   7   2   7       48.40       38.63      1.95 o 
   8   2   7        0.06       -0.15      0.62 o 
  -6   3   7        1.55        2.64      0.95 o 
  -5   3   7        8.39        6.71      0.73 o 
  -4   3   7       16.71       16.21      0.79 o 
  -3   3   7       21.01       20.08      0.83 o 
  -2   3   7       63.19       64.13      1.07 o 
  -1   3   7        0.06       -0.14      0.21 o 
   0   3   7       15.67       14.77      0.66 o 
   1   3   7       44.02       43.68      0.83 o 
   2   3   7        2.60        3.98      0.43 o 
   3   3   7        1.11        2.46      0.36 o 
   4   3   7      117.43      125.04      2.25 o 
   5   3   7        0.00        0.37      0.30 o 
   6   3   7       61.65       68.94      1.76 o 
   7   3   7        1.50        2.08      0.64 o 
   8   3   7        4.41        2.96      0.78 o 
  -5   4   7        9.35       11.24      0.98 o 
  -4   4   7        0.13       -0.25      0.53 o 
  -3   4   7       13.02       12.43      0.68 o 
  -2   4   7        0.49        0.27      0.36 o 
  -1   4   7        0.52        0.30      0.31 o 
   0   4   7        1.88        1.68      0.25 o 
   1   4   7      145.41      128.79      1.86 o 
   2   4   7       12.23       10.81      0.43 o 
   3   4   7        3.12        1.70      0.22 o 
   4   4   7      252.98      274.33      4.43 o 
   5   4   7        2.61        0.69      0.29 o 
   6   4   7        0.05        0.28      0.47 o 
   7   4   7       27.46       22.68      1.02 o 
   8   4   7        2.06        1.74      0.92 o 
   9   4   7        0.40        0.37      0.47 o 
  -4   5   7       14.77       16.55      1.08 o 
  -3   5   7        7.79        6.95      0.70 o 
  -2   5   7        4.57        4.34      0.41 o 
  -1   5   7       12.14       11.92      0.54 o 
   0   5   7        0.01       -0.32      0.32 o 
   1   5   7        1.24        1.20      0.27 o 
   2   5   7       45.53       47.44      1.13 o 
   3   5   7       38.56       35.08      0.95 o 
   4   5   7       16.31       11.20      0.61 o 
   5   5   7       10.38        6.79      0.58 o 
   6   5   7       19.81       23.37      1.02 o 
   7   5   7        1.33       -0.23      1.08 o 
   8   5   7        0.42        0.37      0.49 o 
   9   5   7        0.00        0.00      1.11 o 
  -3   6   7        4.74        3.23      1.11 o 
  -2   6   7        4.61        3.91      0.76 o 
  -1   6   7        5.14        6.43      0.72 o 
   0   6   7        4.96        3.36      0.46 o 
   1   6   7      274.65      265.06      3.69 o 
   2   6   7        0.94        0.55      0.45 o 
   3   6   7        3.52        2.86      0.45 o 
   4   6   7       31.19       30.72      1.20 o 
   5   6   7       11.07        9.06      0.80 o 
   6   6   7       28.75       32.37      1.28 o 
   7   6   7       13.12       14.64      1.18 o 
   8   6   7        0.40       -0.48      0.57 o 
   9   6   7        0.11        0.74      1.11 o 
  -2   7   7        2.29        0.74      0.74 o 
  -1   7   7        1.16        0.83      0.60 o 
   0   7   7       18.55       20.26      1.32 o 
   1   7   7        0.31       -0.41      0.41 o 
   2   7   7        6.62        8.45      0.73 o 
   3   7   7        0.30       -0.49      0.49 o 
   4   7   7        6.63        6.44      0.82 o 
   5   7   7        1.16        1.05      0.54 o 
   6   7   7        0.96        0.31      0.89 o 
   7   7   7        0.76        1.65      0.58 o 
   8   7   7        1.58        2.39      0.80 o 
   0   8   7       58.50       55.62      1.72 o 
   1   8   7       25.80       26.96      1.26 o 
   2   8   7       10.47        8.80      0.95 o 
   3   8   7        0.55        0.31      0.57 o 
   4   8   7       17.17       19.57      1.17 o 
   5   8   7        8.32        9.09      0.95 o 
   6   8   7        5.25        4.82      0.74 o 
   7   8   7       22.49       27.41      1.50 o 
   2   9   7        6.02        8.57      2.22 o 
   3   9   7        4.68        3.42      0.89 o 
   4   9   7        5.28        5.04      0.95 o 
   5   9   7        1.06        0.83      0.95 o 
   6   9   7        0.19        0.74      1.48 o 
  -5  -7   8        6.93        7.65      0.91 o 
  -4  -7   8        0.77        0.30      0.44 o 
  -3  -7   8       49.68       52.55      1.57 o 
  -2  -7   8        9.45        8.07      0.86 o 
  -1  -7   8        1.32        0.55      0.48 o 
   0  -7   8        3.87        2.86      0.69 o 
   1  -7   8        2.16        2.18      0.76 o 
  -6  -6   8        2.12        2.01      0.54 o 
  -5  -6   8        0.04        0.00      0.61 o 
  -4  -6   8        2.61        3.26      0.62 o 
  -3  -6   8        2.37        3.35      0.75 o 
  -2  -6   8       24.54       26.12      1.06 o 
  -1  -6   8        1.30        0.46      0.54 o 
   0  -6   8       30.23       30.85      1.25 o 
   1  -6   8       17.71       21.55      1.42 o 
   2  -6   8       18.89       17.80      1.12 o 
   3  -6   8        2.88        2.96      1.11 o 
  -7  -5   8        0.71       -0.14      0.57 o 
  -6  -5   8        0.01        0.52      0.74 o 
  -5  -5   8        0.21        0.14      0.47 o 
  -4  -5   8        1.28        1.85      0.44 o 
  -3  -5   8      378.50      373.39      6.42 o 
  -2  -5   8        1.97        2.33      0.38 o 
  -1  -5   8        0.07        0.17      0.40 o 
   0  -5   8       57.97       55.20      1.50 o 
   1  -5   8        2.93        3.60      0.54 o 
   2  -5   8       45.10       40.70      1.57 o 
   3  -5   8        0.41        0.15      0.74 o 
   4  -5   8        0.09       -0.37      1.11 o 
  -7  -4   8        0.04       -0.20      0.57 o 
  -6  -4   8       18.07       18.10      1.13 o 
  -5  -4   8        3.82        2.69      0.51 o 
  -4  -4   8        7.61        8.07      0.46 o 
  -3  -4   8      446.34      482.40      6.09 o 
  -2  -4   8       21.15       18.24      0.83 o 
  -1  -4   8        4.90        4.45      0.48 o 
   0  -4   8        2.88        4.30      0.64 o 
   1  -4   8       29.60       30.07      1.02 o 
   2  -4   8        9.91        7.22      0.78 o 
   3  -4   8       31.93       38.16      1.83 o 
   4  -4   8       33.64       38.70      1.83 o 
   5  -4   8        3.32        2.59      1.48 o 
  -7  -3   8        1.91        2.42      0.59 o 
  -6  -3   8        0.14       -0.47      0.47 o 
  -5  -3   8        0.54       -0.15      0.82 o 
  -4  -3   8       34.34       38.22      0.94 o 
  -3  -3   8       69.33       67.30      1.14 o 
  -2  -3   8        0.72        0.43      0.25 o 
  -1  -3   8       57.25       55.43      1.33 o 
   0  -3   8       10.23       13.06      0.63 o 
   1  -3   8       79.09       82.49      1.72 o 
   2  -3   8       35.86       35.34      2.59 o 
   3  -3   8      238.53      230.06      5.36 o 
   4  -3   8        6.38        5.42      0.78 o 
   5  -3   8        8.77        6.29      1.48 o 
   6  -3   8        4.55        7.77      1.48 o 
  -7  -2   8        1.37        1.23      0.64 o 
  -6  -2   8       26.09       20.86      1.11 o 
  -5  -2   8       15.49       14.99      0.78 o 
  -4  -2   8        2.56        4.94      0.36 o 
  -3  -2   8       87.52       96.61      1.43 o 
  -2  -2   8       16.48       14.35      0.58 o 
  -1  -2   8      128.08      139.65      1.77 o 
   0  -2   8        0.02        0.09      0.25 o 
   1  -2   8      166.15      160.56      2.54 o 
   2  -2   8        2.07        1.66      0.55 o 
   3  -2   8      239.56      226.98      5.10 o 
   4  -2   8        0.05       -0.37      0.74 o 
   5  -2   8       13.17       10.36      0.89 o 
   6  -2   8       16.33       21.83      2.22 o 
   7  -2   8        5.42        4.97      1.29 o 
  -7  -1   8        5.11        5.15      0.91 o 
  -6  -1   8       10.34        9.50      0.80 o 
  -5  -1   8      134.11      124.96      2.07 o 
  -4  -1   8       48.67       44.28      0.91 o 
  -3  -1   8        7.37       10.14      0.38 o 
  -2  -1   8       16.14       16.69      0.50 o 
  -1  -1   8        0.19        0.61      0.29 o 
   0  -1   8        3.90        2.65      0.25 o 
   1  -1   8       11.16       13.86      0.63 o 
   2  -1   8        1.60        1.04      0.25 o 
   3  -1   8      191.26      199.25      3.54 o 
   4  -1   8       20.38       22.38      0.91 o 
   5  -1   8       21.20       20.29      1.66 o 
   6  -1   8       12.66       12.95      1.85 o 
   7  -1   8        1.61        2.07      0.74 o 
  -7   0   8        1.61        2.61      1.05 o 
  -6   0   8        4.15        3.14      0.59 o 
  -5   0   8       31.17       34.73      1.19 o 
  -4   0   8       17.30       16.98      0.66 o 
  -3   0   8        0.07        0.18      0.18 o 
  -2   0   8       39.96       35.99      0.61 o 
  -1   0   8      344.48      361.31      3.75 o 
   0   0   8      409.26      462.21      6.36 o 
   1   0   8       50.86       43.10      0.79 o 
   2   0   8        0.08        0.45      0.18 o 
   3   0   8       27.86       23.45      0.70 o 
   4   0   8        4.63        3.96      0.55 o 
   5   0   8        3.18        2.25      0.52 o 
   6   0   8       15.15       15.35      1.05 o 
   7   0   8        0.05       -0.74      0.74 o 
   8   0   8        3.06        3.33      1.11 o 
  -6   1   8        0.03       -0.48      0.48 o 
  -5   1   8       35.77       36.39      1.50 o 
  -4   1   8        0.07       -0.33      0.59 o 
  -3   1   8        8.92        9.83      0.65 o 
  -2   1   8      289.55      268.12      3.14 o 
  -1   1   8      189.91      179.27      2.16 o 
   0   1   8      147.42      135.46      1.61 o 
   1   1   8       82.99       68.41      1.19 o 
   2   1   8      384.06      382.75      4.28 o 
   3   1   8      613.30      595.46      7.32 o 
   4   1   8        3.50        5.24      0.40 o 
   5   1   8        2.78        3.67      0.53 o 
   6   1   8       11.71        9.80      1.85 o 
   7   1   8        1.65        1.48      1.11 o 
   8   1   8        0.59        1.85      1.11 o 
  -6   2   8        3.53        4.26      0.76 o 
  -5   2   8        0.06       -0.12      0.48 o 
  -4   2   8        0.57        0.21      0.48 o 
  -3   2   8       27.53       28.73      0.80 o 
  -2   2   8       79.76       71.34      1.20 o 
  -1   2   8       47.10       48.13      0.90 o 
   0   2   8       22.77       23.01      0.49 o 
   1   2   8      122.56      116.64      1.62 o 
   2   2   8       23.68       25.56      0.59 o 
   3   2   8      344.71      363.85      5.94 o 
   4   2   8       13.55       16.71      1.66 o 
   5   2   8       19.81       19.98      0.76 o 
   6   2   8       28.50       22.89      0.98 o 
   7   2   8       19.44       18.19      0.98 o 
   8   2   8        1.25        1.55      0.62 o 
  -5   3   8        2.76        1.35      0.84 o 
  -4   3   8        9.83        8.91      0.70 o 
  -3   3   8        9.29        7.99      0.47 o 
  -2   3   8       52.32       52.08      1.03 o 
  -1   3   8       84.34       85.38      1.30 o 
   0   3   8       12.65       13.16      0.44 o 
   1   3   8       76.72       73.36      1.27 o 
   2   3   8        0.31        0.74      0.23 o 
   3   3   8      106.42      102.81      2.58 o 
   4   3   8        1.33        1.00      0.29 o 
   5   3   8        2.22        2.85      0.40 o 
   6   3   8        0.22        0.92      0.48 o 
   7   3   8        7.31        8.83      0.76 o 
   8   3   8        0.35        0.07      0.62 o 
  -5   4   8        1.60        0.68      0.57 o 
  -4   4   8        1.09        0.53      0.53 o 
  -3   4   8        1.38        0.87      0.44 o 
  -2   4   8       35.89       33.33      0.88 o 
  -1   4   8        5.77        6.06      0.38 o 
   0   4   8       13.83       13.92      0.49 o 
   1   4   8       10.48       10.18      0.52 o 
   2   4   8        1.94        2.27      0.30 o 
   3   4   8        0.48        0.59      0.24 o 
   4   4   8       28.29       28.24      1.02 o 
   5   4   8        0.52        1.29      0.47 o 
   6   4   8       76.70       61.45      2.01 o 
   7   4   8        0.71        1.11      0.49 o 
   8   4   8        9.67        9.92      2.03 o 
   9   4   8        0.14        0.52      0.62 o 
  -4   5   8       14.06       13.32      1.16 o 
  -3   5   8        5.14        2.56      0.57 o 
  -2   5   8        1.55        1.20      0.41 o 
  -1   5   8       24.32       21.99      0.75 o 
   0   5   8        0.83        0.04      0.26 o 
   1   5   8       10.85       12.14      0.66 o 
   2   5   8       23.92       23.12      0.87 o 
   3   5   8       69.77       69.83      1.47 o 
   4   5   8       37.50       35.03      1.23 o 
   5   5   8        3.38        2.70      0.66 o 
   6   5   8       40.44       32.22      2.26 o 
   7   5   8        0.06        0.30      0.49 o 
   8   5   8        6.78        6.73      0.72 o 
   9   5   8        1.39        0.74      0.74 o 
  -3   6   8        0.13       -0.22      0.62 o 
  -2   6   8        1.28        0.63      0.57 o 
  -1   6   8        4.45        3.39      0.88 o 
   0   6   8       10.40       10.42      0.70 o 
   1   6   8        0.10       -0.14      0.79 o 
   2   6   8        2.61        1.80      0.59 o 
   3   6   8        5.69        5.75      0.52 o 
   4   6   8       27.67       27.97      0.89 o 
   5   6   8       32.00       30.51      1.57 o 
   6   6   8       17.22       13.17      0.95 o 
   7   6   8        9.43       10.57      0.91 o 
   8   6   8        0.57        0.88      0.64 o 
   9   6   8        0.26       -0.37      1.11 o 
  -2   7   8        0.53        0.00      0.74 o 
  -1   7   8        0.41       -0.62      0.62 o 
   0   7   8        1.13        0.55      0.46 o 
   1   7   8       10.59       10.05      0.55 o 
   2   7   8        3.61        4.90      0.65 o 
   3   7   8        5.63        6.61      0.65 o 
   4   7   8        1.35        1.33      0.49 o 
   5   7   8       34.14       34.89      1.31 o 
   6   7   8        3.15        2.68      0.69 o 
   7   7   8        3.17        2.99      0.72 o 
   8   7   8        0.25       -0.57      0.57 o 
   0   8   8       14.81       14.69      1.11 o 
   1   8   8       82.45       79.02      2.88 o 
   2   8   8       45.95       42.45      1.72 o 
   3   8   8        0.08       -0.49      0.49 o 
   4   8   8        3.35        1.68      1.00 o 
   5   8   8        1.33        2.05      0.72 o 
   6   8   8        7.40        7.77      0.99 o 
   7   8   8        3.83        3.19      0.95 o 
   2   9   8        2.61        1.97      1.16 o 
   3   9   8        0.39        0.34      0.69 o 
   4   9   8        1.07        0.31      0.72 o 
   5   9   8        3.51        3.92      1.23 o 
   6   9   8        0.02       -0.09      0.95 o 
  -4  -7   9        1.60        1.11      0.92 o 
  -3  -7   9        0.00       -0.49      0.92 o 
  -2  -7   9        0.88        0.00      0.92 o 
  -1  -7   9        1.00        1.23      0.74 o 
   0  -7   9        3.03        2.22      0.89 o 
  -6  -6   9        0.25       -0.37      1.11 o 
  -5  -6   9        7.75        9.18      1.16 o 
  -4  -6   9        1.96        0.58      0.54 o 
  -3  -6   9        3.90        3.80      1.07 o 
  -2  -6   9       67.10       74.29      3.88 o 
  -1  -6   9        0.83       -0.07      0.40 o 
   0  -6   9        0.01       -0.42      0.62 o 
   1  -6   9       17.46       15.05      0.98 o 
   2  -6   9        8.72        7.89      0.89 o 
  -6  -5   9       20.62       26.27      2.22 o 
  -5  -5   9        3.74        2.75      0.82 o 
  -4  -5   9        5.01        3.92      0.44 o 
  -3  -5   9        1.08        0.28      0.81 o 
  -2  -5   9      248.56      249.76      8.97 o 
  -1  -5   9        1.32        1.78      0.64 o 
   0  -5   9       14.12       11.77      0.80 o 
   1  -5   9       41.41       42.09      1.34 o 
   2  -5   9        1.54        0.18      0.92 o 
   3  -5   9        3.66        3.00      0.78 o 
   4  -5   9        2.30        0.55      0.92 o 
  -7  -4   9        3.81        5.40      1.16 o 
  -6  -4   9        0.04        0.59      0.62 o 
  -5  -4   9        1.52        1.20      0.47 o 
  -4  -4   9       17.44       16.44      0.70 o 
  -3  -4   9        1.64        0.67      0.75 o 
  -2  -4   9      549.35      567.28      9.35 o 
  -1  -4   9       11.98       14.56      0.94 o 
   0  -4   9        5.37        4.57      0.47 o 
   1  -4   9      238.39      251.27      4.40 o 
   2  -4   9        8.75       10.74      1.05 o 
   3  -4   9        1.22        2.03      0.78 o 
   4  -4   9        8.69       10.00      1.05 o 
   5  -4   9        3.50        4.44      1.48 o 
  -7  -3   9        0.21       -0.89      0.89 o 
  -6  -3   9        1.60        0.54      0.57 o 
  -5  -3   9        0.01       -0.07      0.49 o 
  -4  -3   9       44.83       44.87      0.95 o 
  -3  -3   9       91.88       89.49      1.85 o 
  -2  -3   9       54.42       48.37      1.90 o 
  -1  -3   9        0.08        0.44      0.29 o 
   0  -3   9        0.10       -0.12      0.23 o 
   1  -3   9       87.37       98.25      1.94 o 
   2  -3   9       10.97       12.85      1.85 o 
   3  -3   9        3.73        3.52      0.78 o 
   4  -3   9        1.45        0.67      0.62 o 
   5  -3   9        5.91        4.35      0.89 o 
   6  -3   9        2.76        3.33      1.48 o 
  -7  -2   9        0.99        0.85      0.59 o 
  -6  -2   9       12.29       12.28      0.78 o 
  -5  -2   9       47.10       38.87      1.18 o 
  -4  -2   9       70.38       69.49      1.25 o 
  -3  -2   9      135.88      128.02      2.07 o 
  -2  -2   9      173.17      158.81      2.05 o 
  -1  -2   9       60.84       57.62      0.94 o 
   0  -2   9      118.68      124.31      2.04 o 
   1  -2   9       16.39       20.45      0.65 o 
   2  -2   9       12.24       12.68      1.11 o 
   3  -2   9       32.70       34.64      1.42 o 
   4  -2   9      321.40      325.13      7.05 o 
   5  -2   9        0.41        0.52      0.62 o 
   6  -2   9        4.63        4.07      1.11 o 
  -7  -1   9        0.19        0.17      0.69 o 
  -6  -1   9        0.95        1.94      0.51 o 
  -5  -1   9       39.37       31.31      0.96 o 
  -4  -1   9      174.61      174.63      2.30 o 
  -3  -1   9        8.34        6.00      0.33 o 
  -2  -1   9      215.04      214.75      2.59 o 
  -1  -1   9       11.69       11.68      0.42 o 
   0  -1   9      128.81      129.86      1.66 o 
   1  -1   9      408.31      424.91      4.77 o 
   2  -1   9       58.62       59.86      1.27 o 
   3  -1   9       22.67       19.90      0.85 o 
   4  -1   9      199.49      195.69      4.57 o 
   5  -1   9       22.36       17.95      1.16 o 
   6  -1   9        4.12        5.84      0.89 o 
   7  -1   9        0.01       -0.07      0.62 o 
  -7   0   9        0.99        1.25      0.72 o 
  -6   0   9        8.17        8.09      1.01 o 
  -5   0   9       15.71       17.25      0.90 o 
  -4   0   9       76.20       75.50      1.43 o 
  -3   0   9      137.69      145.96      1.99 o 
  -2   0   9      280.13      274.21      3.25 o 
  -1   0   9       27.58       21.76      0.43 o 
   0   0   9      101.38       92.40      1.58 o 
   1   0   9      511.07      541.95      7.46 o 
   2   0   9       37.01       36.75      0.90 o 
   3   0   9       67.73       69.62      1.50 o 
   4   0   9      122.11      115.58      2.23 o 
   5   0   9        5.64        5.55      0.78 o 
   6   0   9       39.48       46.99      1.83 o 
   7   0   9        6.51        5.92      1.48 o 
   8   0   9        0.62        0.74      1.11 o 
  -6   1   9        2.26        1.32      0.63 o 
  -5   1   9        0.03        0.04      0.64 o 
  -4   1   9       82.35       80.10      1.72 o 
  -3   1   9       50.67       50.61      1.18 o 
  -2   1   9        2.13        2.70      0.26 o 
  -1   1   9      430.20      440.31      4.92 o 
   0   1   9       33.46       32.57      0.75 o 
   1   1   9      758.09      791.28     10.64 o 
   2   1   9       18.57       20.30      0.45 o 
   3   1   9       51.96       42.86      0.79 o 
   4   1   9      153.50      131.06      2.20 o 
   5   1   9        0.10       -0.15      0.28 o 
   6   1   9        5.12        3.49      0.62 o 
   7   1   9        0.01       -0.37      0.74 o 
   8   1   9        0.13        1.11      1.11 o 
  -6   2   9        6.02        6.54      0.85 o 
  -5   2   9        5.06        5.93      0.68 o 
  -4   2   9       14.04       13.30      0.82 o 
  -3   2   9        1.59        1.57      0.38 o 
  -2   2   9       32.02       30.80      0.72 o 
  -1   2   9      393.86      394.96      4.88 o 
   0   2   9       47.75       50.41      0.79 o 
   1   2   9       20.69       23.91      0.56 o 
   2   2   9       33.63       38.41      0.77 o 
   3   2   9      141.69      146.81      2.38 o 
   4   2   9        1.58        0.12      0.23 o 
   5   2   9       16.14       13.53      0.75 o 
   6   2   9       22.41       23.78      0.98 o 
   7   2   9        0.29        0.37      0.43 o 
   8   2   9        1.13        0.37      0.74 o 
  -5   3   9        7.45        7.02      0.80 o 
  -4   3   9        3.17        2.26      0.76 o 
  -3   3   9        1.94        1.43      0.38 o 
  -2   3   9       25.44       23.77      0.79 o 
  -1   3   9       59.03       61.08      1.07 o 
   0   3   9        1.27        1.40      0.25 o 
   1   3   9      248.45      245.76      3.61 o 
   2   3   9      116.18      121.60      1.98 o 
   3   3   9        1.16        3.32      1.11 o 
   4   3   9       88.48       83.19      2.31 o 
   5   3   9       14.88       17.12      0.95 o 
   6   3   9       17.34       24.97      1.02 o 
   7   3   9       23.56       23.50      1.13 o 
   8   3   9        0.42       -0.15      0.74 o 
   9   3   9        1.71        2.22      1.11 o 
  -4   4   9        0.08        0.03      0.70 o 
  -3   4   9        1.42        0.83      0.46 o 
  -2   4   9       15.88       15.99      0.79 o 
  -1   4   9       18.26       19.68      0.67 o 
   0   4   9        6.18        7.11      0.43 o 
   1   4   9       30.41       29.66      0.81 o 
   2   4   9       21.05       21.92      0.73 o 
   3   4   9       18.18       18.33      0.56 o 
   4   4   9        1.62        0.34      0.34 o 
   5   4   9       15.30       14.53      0.80 o 
   6   4   9        5.65       11.77      1.11 o 
   7   4   9       46.44       42.27      1.78 o 
   8   4   9        0.40        0.48      0.54 o 
   9   4   9        0.05        0.37      0.62 o 
  -4   5   9        2.33        3.33      1.48 o 
  -3   5   9        2.29        1.48      0.62 o 
  -2   5   9        3.03        3.02      0.43 o 
  -1   5   9        9.39        9.43      0.55 o 
   0   5   9        2.58        1.85      0.38 o 
   1   5   9        7.24        7.01      0.48 o 
   2   5   9       16.80       17.30      1.15 o 
   3   5   9        0.99        0.85      0.30 o 
   4   5   9       15.23       19.79      1.02 o 
   5   5   9        2.60        1.79      0.57 o 
   6   5   9       19.12       24.80      1.51 o 
   7   5   9        0.12       -0.62      0.62 o 
   8   5   9        1.20        0.62      0.66 o 
  -3   6   9        3.04        1.48      1.48 o 
  -2   6   9        0.05       -0.62      0.62 o 
  -1   6   9        3.21        2.72      0.53 o 
   0   6   9        0.03       -0.28      0.41 o 
   1   6   9        3.83        2.38      1.01 o 
   2   6   9        0.31       -0.22      0.44 o 
   3   6   9        6.05        5.96      0.51 o 
   4   6   9       42.21       43.96      1.55 o 
   5   6   9        3.14        2.37      0.66 o 
   6   6   9        0.09       -0.25      1.29 o 
   7   6   9       16.65       14.10      1.23 o 
   8   6   9        1.36        1.64      1.11 o 
  -1   7   9        2.31        1.97      0.66 o 
   0   7   9        0.40       -0.42      0.42 o 
   1   7   9        1.62        0.88      0.53 o 
   2   7   9       10.70       12.19      0.84 o 
   3   7   9        3.43        3.19      0.63 o 
   4   7   9        1.89        0.89      0.73 o 
   5   7   9        1.50        0.74      0.66 o 
   6   7   9       15.05       17.63      1.28 o 
   7   7   9        0.79        2.17      0.69 o 
   8   7   9        0.87        0.37      0.66 o 
   0   8   9        0.01       -1.29      2.40 o 
   1   8   9       22.04       18.67      1.12 o 
   2   8   9        4.15        3.69      0.78 o 
   3   8   9        1.58        1.98      0.73 o 
   4   8   9        1.68        0.59      0.49 o 
   5   8   9        9.64        8.50      0.91 o 
   6   8   9        3.35        3.21      0.99 o 
   7   8   9        2.49        2.31      1.11 o 
   3   9   9        0.27       -1.48      1.48 o 
   4   9   9        0.60       -0.58      0.58 o 
   5   9   9        2.97        5.22      1.66 o 
  -3  -7  10        0.95        2.22      1.48 o 
  -2  -7  10        0.34       -0.07      0.62 o 
  -1  -7  10        0.11        0.37      1.11 o 
  -5  -6  10        0.61        1.48      0.78 o 
  -4  -6  10        0.14       -0.26      0.54 o 
  -3  -6  10        1.28        1.48      1.11 o 
  -2  -6  10        2.60        1.85      0.62 o 
  -1  -6  10        8.38        7.12      1.66 o 
   0  -6  10        9.92        7.97      0.76 o 
   1  -6  10        0.78        0.44      0.62 o 
   2  -6  10        2.22        2.96      1.11 o 
  -6  -5  10       18.70       28.85      2.22 o 
  -5  -5  10        9.23       10.41      1.05 o 
  -4  -5  10        0.25        0.18      0.65 o 
  -3  -5  10       49.72       46.81      3.70 o 
  -2  -5  10        5.55        3.06      0.66 o 
  -1  -5  10        6.80        7.67      0.76 o 
   0  -5  10       11.06        9.85      0.93 o 
   1  -5  10        3.72        3.63      1.11 o 
   2  -5  10        3.44        4.07      1.11 o 
   3  -5  10        0.33        0.00      0.74 o 
  -6  -4  10        1.46        0.74      1.11 o 
  -5  -4  10        0.38       -0.37      1.11 o 
  -4  -4  10        0.69        0.25      0.43 o 
  -3  -4  10        1.28       -0.62      0.76 o 
  -2  -4  10       35.41       36.56      0.99 o 
  -1  -4  10        1.20        1.43      0.43 o 
   0  -4  10       38.07       36.14      1.50 o 
   1  -4  10        8.76        9.26      0.69 o 
   2  -4  10       67.36       54.81      2.04 o 
   3  -4  10       13.77       15.91      1.85 o 
   4  -4  10        9.96        8.51      1.48 o 
  -6  -3  10        1.70        2.59      1.11 o 
  -5  -3  10        0.23        0.37      0.74 o 
  -4  -3  10        3.25        4.22      0.54 o 
  -3  -3  10      309.82      292.23      3.89 o 
  -2  -3  10        4.74        4.01      0.45 o 
  -1  -3  10       36.65       36.70      0.93 o 
   0  -3  10      151.04      135.90      2.26 o 
   1  -3  10        0.09        0.61      0.57 o 
   2  -3  10      129.02      112.60      3.11 o 
   3  -3  10        2.47        4.81      0.78 o 
   4  -3  10        0.20       -0.37      0.52 o 
   5  -3  10        0.97       -0.37      0.74 o 
  -7  -2  10        1.60        2.22      1.85 o 
  -6  -2  10        2.53        1.69      0.89 o 
  -5  -2  10        0.01       -0.52      1.11 o 
  -4  -2  10       21.33       20.45      0.63 o 
  -3  -2  10      226.44      241.94      3.27 o 
  -2  -2  10      215.29      208.68      2.84 o 
  -1  -2  10      159.30      153.11      2.72 o 
   0  -2  10        0.34        0.31      0.23 o 
   1  -2  10       17.80       17.98      0.65 o 
   2  -2  10       52.19       44.85      1.41 o 
   3  -2  10       29.33       34.21      3.51 o 
   4  -2  10       66.46       75.69      2.35 o 
   5  -2  10        6.38        3.74      0.78 o 
   6  -2  10        1.16        2.22      1.11 o 
  -6  -1  10        0.44        0.53      0.89 o 
  -5  -1  10        0.05       -0.58      0.58 o 
  -4  -1  10       22.17       23.09      0.70 o 
  -3  -1  10       83.00       79.53      1.16 o 
  -2  -1  10       10.67       11.81      0.38 o 
  -1  -1  10      136.40      127.75      2.00 o 
   0  -1  10       11.77       14.74      0.76 o 
   1  -1  10       97.62      103.62      1.69 o 
   2  -1  10       77.63       74.06      2.25 o 
   3  -1  10      230.17      211.57      4.01 o 
   4  -1  10        0.42        1.85      0.92 o 
   5  -1  10       16.09       11.85      1.05 o 
   6  -1  10        3.91        6.78      1.66 o 
   7  -1  10        1.14        1.48      1.11 o 
  -6   0  10        0.85       -0.25      0.66 o 
  -5   0  10        0.01       -0.07      0.48 o 
  -4   0  10       22.62       20.43      0.79 o 
  -3   0  10        6.77        6.68      0.37 o 
  -2   0  10        1.73        1.60      0.41 o 
  -1   0  10        5.13        6.78      0.35 o 
   0   0  10       17.51       16.78      0.75 o 
   1   0  10       51.03       46.67      1.11 o 
   2   0  10       13.44       14.32      0.42 o 
   3   0  10      133.35      115.49      2.04 o 
   4   0  10       28.85       28.73      0.90 o 
   5   0  10       85.33       74.37      2.35 o 
   6   0  10       36.62       39.69      1.69 o 
   7   0  10        6.63        6.66      1.48 o 
  -6   1  10        2.45        3.49      0.76 o 
  -5   1  10       53.14       52.02      1.53 o 
  -4   1  10        4.12        4.70      0.63 o 
  -3   1  10        1.09        0.91      0.38 o 
  -2   1  10        5.69        5.84      0.34 o 
  -1   1  10       11.92       11.14      0.36 o 
   0   1  10       65.30       65.94      1.30 o 
   1   1  10        0.04        0.25      0.23 o 
   2   1  10        2.62        2.24      0.43 o 
   3   1  10       51.79       53.15      1.12 o 
   4   1  10        0.00        0.15      0.38 o 
   5   1  10      131.03      126.68      2.76 o 
   6   1  10       16.85       17.81      0.91 o 
   7   1  10        1.10        2.59      1.11 o 
   8   1  10        2.48        1.48      1.11 o 
  -5   2  10        4.71        4.03      0.68 o 
  -4   2  10        1.26        0.92      0.55 o 
  -3   2  10        6.06        5.48      0.43 o 
  -2   2  10        3.71        4.27      0.38 o 
  -1   2  10       23.80       23.08      0.80 o 
   0   2  10      125.14      133.84      1.81 o 
   1   2  10       95.89      102.03      1.46 o 
   2   2  10       26.82       34.24      0.59 o 
   3   2  10       13.58       12.66      0.51 o 
   4   2  10       16.63       15.16      0.55 o 
   5   2  10        0.90        0.47      0.59 o 
   6   2  10       28.81       26.55      1.13 o 
   7   2  10        0.04       -0.32      0.71 o 
   8   2  10        5.38        7.77      1.48 o 
  -5   3  10        7.12        8.15      1.29 o 
  -4   3  10        0.02       -0.05      0.54 o 
  -3   3  10       14.55       14.96      0.70 o 
  -2   3  10       41.02       38.92      1.85 o 
  -1   3  10        4.02        3.27      0.38 o 
   0   3  10        0.26        0.14      0.32 o 
   1   3  10        2.66        2.83      0.32 o 
   2   3  10      207.91      209.30      3.79 o 
   3   3  10      175.62      185.14      4.09 o 
   4   3  10       12.81       14.93      0.89 o 
   5   3  10        3.36        3.33      0.62 o 
   6   3  10        0.53       -0.32      0.32 o 
   7   3  10        0.07        0.23      0.47 o 
   8   3  10        0.80        1.70      0.62 o 
  -4   4  10        0.16       -0.22      0.62 o 
  -3   4  10        2.26        2.43      0.53 o 
  -2   4  10       22.20       18.54      0.97 o 
  -1   4  10        2.39        2.67      0.36 o 
   0   4  10        1.09        1.29      0.28 o 
   1   4  10       14.14       14.86      0.67 o 
   2   4  10       49.46       49.93      1.11 o 
   3   4  10      130.35      139.50      2.30 o 
   4   4  10       11.60       17.10      0.85 o 
   5   4  10        9.50        9.13      1.25 o 
   6   4  10       16.14       19.91      1.23 o 
   7   4  10        6.16        9.35      0.95 o 
   8   4  10        2.67        2.39      0.57 o 
  -3   5  10        2.20        2.59      0.62 o 
  -2   5  10        3.68        2.37      0.43 o 
  -1   5  10       27.82       29.49      0.95 o 
   0   5  10        0.28       -0.28      0.28 o 
   1   5  10       19.92       19.43      0.84 o 
   2   5  10        2.57        1.21      0.45 o 
   3   5  10       39.65       42.00      1.11 o 
   4   5  10        1.67        1.27      0.56 o 
   5   5  10        2.69        1.69      0.54 o 
   6   5  10        2.78        3.53      0.66 o 
   7   5  10       13.41       16.49      1.23 o 
   8   5  10        3.42        3.51      1.29 o 
  -2   6  10        7.46        7.42      1.29 o 
  -1   6  10        3.84        2.80      0.51 o 
   0   6  10        4.40        3.92      0.48 o 
   1   6  10        0.83        0.99      0.45 o 
   2   6  10        2.89        2.99      0.47 o 
   3   6  10        0.02        0.15      0.44 o 
   4   6  10        0.89        1.50      0.45 o 
   5   6  10        0.61        0.07      0.62 o 
   6   6  10       22.03       20.26      1.28 o 
   7   6  10        0.34        0.12      0.66 o 
   8   6  10        8.76        7.87      0.95 o 
  -1   7  10        0.92        0.37      0.54 o 
   0   7  10        1.43       -0.35      0.64 o 
   1   7  10        0.72       -0.53      0.53 o 
   2   7  10        6.24        6.42      0.67 o 
   3   7  10        3.15        3.56      0.54 o 
   4   7  10        5.88        6.54      0.72 o 
   5   7  10        3.42        2.64      0.74 o 
   6   7  10       15.90       14.93      1.28 o 
   7   7  10        0.21        0.62      0.66 o 
   8   7  10        3.25        2.27      0.95 o 
   0   8  10        0.42       -0.74      1.11 o 
   1   8  10        0.28       -0.55      0.75 o 
   2   8  10        0.41       -0.34      0.69 o 
   3   8  10        0.84        0.57      1.00 o 
   4   8  10        4.28        4.27      1.09 o 
   5   8  10        7.17        7.59      0.82 o 
   6   8  10        4.66        3.47      0.95 o 
   7   8  10        3.71        4.18      0.99 o 
   3   9  10        0.42       -1.11      1.85 o 
   4   9  10        0.27        0.06      0.72 o 
   5   9  10        9.43       10.16      1.48 o 
  -4  -6  11        1.20        0.52      0.62 o 
  -3  -6  11        0.00        0.00      1.11 o 
  -2  -6  11        1.20        0.22      0.62 o 
  -1  -6  11        1.04        1.78      0.62 o 
   0  -6  11        5.27        4.67      0.76 o 
   1  -6  11        0.12       -0.52      0.52 o 
  -5  -5  11        0.01       -0.15      0.62 o 
  -4  -5  11        9.00        8.83      1.12 o 
  -3  -5  11        1.46        2.59      1.11 o 
  -2  -5  11        0.54        0.22      0.62 o 
  -1  -5  11        0.22        0.42      0.71 o 
   0  -5  11        6.84        4.75      0.69 o 
   1  -5  11       45.16       47.47      1.57 o 
   2  -5  11        2.84        4.07      1.11 o 
   3  -5  11        0.92        1.48      1.11 o 
  -6  -4  11        0.00       -1.11      1.11 o 
  -5  -4  11        5.66        8.14      1.48 o 
  -4  -4  11        0.07        0.12      0.43 o 
  -3  -4  11       10.99       12.28      0.69 o 
  -2  -4  11      100.10       93.73      3.02 o 
  -1  -4  11        1.40        0.32      0.60 o 
   0  -4  11        1.44        1.22      0.54 o 
   1  -4  11       67.74       59.29      1.62 o 
   2  -4  11       15.11       15.91      1.85 o 
   3  -4  11        3.77        4.07      1.11 o 
   4  -4  11        0.44        0.74      0.74 o 
  -6  -3  11       18.95       20.72      1.85 o 
  -5  -3  11        1.59        0.74      1.11 o 
  -4  -3  11        0.19        0.37      0.52 o 
  -3  -3  11       20.80       16.08      0.70 o 
  -2  -3  11      491.88      478.87      8.06 o 
  -1  -3  11       14.56       14.56      0.76 o 
   0  -3  11       29.94       28.02      1.08 o 
   1  -3  11      105.53      104.93      2.28 o 
   2  -3  11        3.46        4.62      1.29 o 
   3  -3  11        5.30        3.33      1.11 o 
   4  -3  11        7.45        6.66      1.11 o 
   5  -3  11        0.56        0.37      0.74 o 
  -6  -2  11        0.10        1.85      1.11 o 
  -5  -2  11        0.02        0.37      0.74 o 
  -4  -2  11       17.67       16.55      0.80 o 
  -3  -2  11        5.87        2.19      0.40 o 
  -2  -2  11      585.37      613.80      8.45 o 
  -1  -2  11       22.30       24.79      1.05 o 
   0  -2  11        1.58        1.20      0.47 o 
   1  -2  11      458.73      456.43      7.62 o 
   2  -2  11       16.57       19.49      2.22 o 
   3  -2  11       17.71       21.98      1.42 o 
   4  -2  11       11.92       14.06      1.48 o 
   5  -2  11        4.88        4.44      1.11 o 
  -6  -1  11        0.01       -0.37      1.11 o 
  -5  -1  11        0.00        0.67      0.62 o 
  -4  -1  11       24.12       22.40      1.27 o 
  -3  -1  11       53.52       50.35      1.20 o 
  -2  -1  11       56.06       50.12      1.82 o 
  -1  -1  11        1.39        1.01      0.32 o 
   0  -1  11        0.26       -0.22      0.25 o 
   1  -1  11      184.78      185.99      4.41 o 
   2  -1  11       65.95       63.68      2.21 o 
   3  -1  11        1.91       -0.37      0.62 o 
   4  -1  11       13.43       11.52      1.66 o 
   5  -1  11        6.74        8.14      1.11 o 
   6  -1  11        4.54        4.44      1.11 o 
  -6   0  11        4.19        1.11      1.11 o 
  -5   0  11       15.72       14.99      2.77 o 
  -4   0  11       45.71       48.94      1.77 o 
  -3   0  11       68.82       66.52      1.39 o 
  -2   0  11       86.15       82.37      1.55 o 
  -1   0  11       12.49       12.20      0.51 o 
   0   0  11       33.67       34.28      1.28 o 
   1   0  11        0.01        0.07      0.25 o 
   2   0  11       34.61       33.16      1.42 o 
   3   0  11       44.81       44.09      1.99 o 
   4   0  11      572.49      561.41     13.79 o 
   5   0  11        0.00        0.18      0.47 o 
   6   0  11        5.92        5.55      1.11 o 
  -5   1  11        7.63        6.61      2.77 o 
  -4   1  11       81.36       81.11      2.66 o 
  -3   1  11        7.56        6.08      0.57 o 
  -2   1  11       37.53       38.77      1.00 o 
  -1   1  11       47.13       45.44      1.14 o 
   0   1  11       15.10       15.82      0.80 o 
   1   1  11      228.91      233.37      5.54 o 
   2   1  11       46.91       41.71      1.69 o 
   3   1  11       35.29       33.38      0.90 o 
   4   1  11      221.22      220.33      3.48 o 
   5   1  11       48.63       39.61      1.34 o 
   6   1  11        4.62        6.23      0.86 o 
   7   1  11        0.39       -0.37      1.11 o 
  -5   2  11        3.71        3.33      1.11 o 
  -4   2  11       15.83       17.08      2.03 o 
  -3   2  11       20.58       23.78      1.42 o 
  -2   2  11       58.87       59.12      1.32 o 
  -1   2  11        1.49        0.99      0.53 o 
   0   2  11       31.33       30.49      1.06 o 
   1   2  11      229.10      238.65      4.24 o 
   2   2  11       15.07       14.37      0.57 o 
   3   2  11       22.13       22.97      0.65 o 
   4   2  11       65.31       62.28      1.15 o 
   5   2  11       21.27       20.37      0.82 o 
   6   2  11       27.57       32.46      1.20 o 
   7   2  11        2.41        2.22      0.54 o 
  -4   3  11       24.28       23.20      1.51 o 
  -3   3  11       17.83       18.35      0.95 o 
  -2   3  11        0.79        0.64      0.40 o 
  -1   3  11      115.41      113.79      1.79 o 
   0   3  11        1.61        1.40      0.37 o 
   1   3  11      112.50      114.86      2.11 o 
   2   3  11        5.44        5.43      0.32 o 
   3   3  11        2.61        2.17      0.35 o 
   4   3  11       64.94       59.79      1.85 o 
   5   3  11        3.58        2.47      0.74 o 
   6   3  11        0.94       -0.12      0.43 o 
   7   3  11        1.60        1.64      0.57 o 
   8   3  11        0.02        0.92      0.78 o 
  -4   4  11        1.42        0.37      1.11 o 
  -3   4  11        0.04       -0.37      0.62 o 
  -2   4  11        2.57        2.06      0.45 o 
  -1   4  11       65.30       65.30      1.26 o 
   0   4  11        9.97       11.08      0.49 o 
   1   4  11        0.03       -0.30      0.30 o 
   2   4  11        0.00        0.23      0.25 o 
   3   4  11       13.00       14.65      0.85 o 
   4   4  11        1.01        0.37      0.33 o 
   5   4  11        7.75        7.30      0.67 o 
   6   4  11       25.77       28.49      1.25 o 
   7   4  11        0.96        0.30      1.48 o 
   8   4  11        1.33        1.11      0.87 o 
  -3   5  11        1.80        0.74      0.74 o 
  -2   5  11        4.55        3.92      0.51 o 
  -1   5  11       10.51        9.97      0.74 o 
   0   5  11        0.00       -0.16      0.28 o 
   1   5  11       18.89       19.19      0.87 o 
   2   5  11       40.41       38.02      1.09 o 
   3   5  11        2.17        2.41      0.44 o 
   4   5  11       35.44       37.50      1.34 o 
   5   5  11        0.86       -0.05      0.69 o 
   6   5  11        4.19        5.83      0.95 o 
   7   5  11        7.62        6.85      0.95 o 
   8   5  11        0.24       -0.22      0.74 o 
  -2   6  11        0.24       -0.37      0.74 o 
  -1   6  11        4.86        3.51      0.52 o 
   0   6  11        3.94        2.85      0.63 o 
   1   6  11        4.02        2.71      0.53 o 
   2   6  11        2.27        1.55      0.44 o 
   3   6  11       16.22       17.31      0.99 o 
   4   6  11        3.73        2.66      0.48 o 
   5   6  11        2.71        1.85      0.66 o 
   6   6  11        0.15        0.86      0.74 o 
   7   6  11       19.38       20.18      1.51 o 
   8   6  11        0.01       -0.37      0.66 o 
  -1   7  11        3.22        2.56      0.57 o 
   0   7  11        2.06        1.48      0.69 o 
   1   7  11        0.35       -0.46      0.53 o 
   2   7  11        9.03        7.69      0.85 o 
   3   7  11        0.17        0.00      0.53 o 
   4   7  11        0.66        0.52      0.49 o 
   5   7  11        1.99        1.23      0.74 o 
   6   7  11        2.81        3.46      0.95 o 
   7   7  11        1.67        0.37      1.66 o 
   1   8  11        0.01       -1.00      1.00 o 
   2   8  11        0.06       -0.69      0.96 o 
   3   8  11        0.52       -0.20      0.66 o 
   4   8  11        3.24        3.40      0.72 o 
   5   8  11        2.23        2.03      0.58 o 
   6   8  11        0.03        0.05      0.74 o 
   7   8  11        4.63        3.94      1.48 o 
  -3  -6  12        1.16        0.37      1.11 o 
  -2  -6  12        0.00        0.15      0.62 o 
  -1  -6  12        1.08        0.74      1.48 o 
   0  -6  12        9.88        8.59      2.22 o 
  -5  -5  12        5.98        9.99      1.48 o 
  -4  -5  12        3.64        2.72      0.62 o 
  -3  -5  12        1.54        2.29      0.62 o 
  -2  -5  12        1.95        2.71      0.62 o 
  -1  -5  12        4.85        6.53      0.76 o 
   0  -5  12        6.51        3.86      0.54 o 
   1  -5  12        7.02        4.54      0.76 o 
   2  -5  12        5.58        4.81      1.48 o 
  -5  -4  12        0.95        0.74      1.11 o 
  -4  -4  12        0.34        0.49      0.43 o 
  -3  -4  12        0.90        1.29      0.52 o 
  -2  -4  12        0.21       -0.30      0.62 o 
  -1  -4  12       25.38       21.53      1.08 o 
   0  -4  12        4.95        4.69      0.54 o 
   1  -4  12        0.70        0.16      0.54 o 
   2  -4  12        2.20        4.82      0.89 o 
   3  -4  12        4.12        2.96      1.11 o 
   4  -4  12        0.20       -0.74      0.74 o 
  -6  -3  12       13.44       17.39      1.85 o 
  -5  -3  12        5.21        3.33      1.11 o 
  -4  -3  12       11.11       13.43      0.76 o 
  -3  -3  12        4.63        3.32      0.59 o 
  -2  -3  12        1.96        1.33      0.74 o 
  -1  -3  12       15.11       14.62      0.85 o 
   0  -3  12       13.90       10.38      0.76 o 
   1  -3  12        7.60        7.40      0.60 o 
   2  -3  12        0.30        0.67      0.62 o 
   3  -3  12        0.63        0.81      0.62 o 
   4  -3  12        0.27       -0.37      0.74 o 
   5  -3  12        0.52        0.74      0.74 o 
  -6  -2  12        1.15        2.22      1.11 o 
  -5  -2  12        0.34       -0.37      0.74 o 
  -4  -2  12        6.51        6.31      0.69 o 
  -3  -2  12       26.13       25.43      0.86 o 
  -2  -2  12       19.89       18.07      1.03 o 
  -1  -2  12        9.46       12.69      1.07 o 
   0  -2  12       18.79       15.57      0.80 o 
   1  -2  12        6.56        4.36      0.54 o 
   2  -2  12      186.34      150.33      4.16 o 
   3  -2  12       25.38       27.66      1.51 o 
   4  -2  12       20.67       20.93      2.59 o 
   5  -2  12       16.57       17.76      1.85 o 
  -6  -1  12        2.16        2.22      1.11 o 
  -5  -1  12        1.97        2.96      1.11 o 
  -4  -1  12        2.01        1.89      0.47 o 
  -3  -1  12       95.89       91.76      1.81 o 
  -2  -1  12       60.70       54.66      1.24 o 
  -1  -1  12      183.85      180.45      4.69 o 
   0  -1  12      157.63      139.61      3.25 o 
   1  -1  12        4.93        3.54      1.00 o 
   2  -1  12      149.80      137.10      3.79 o 
   3  -1  12       17.85       22.12      1.42 o 
   4  -1  12        1.73        0.30      0.62 o 
   5  -1  12        6.51        4.00      0.89 o 
   6  -1  12        0.02       -0.37      0.74 o 
  -5   0  12        2.97        1.11      1.48 o 
  -4   0  12       10.23       11.65      0.80 o 
  -3   0  12       53.06       59.55      1.64 o 
  -2   0  12      285.94      294.53      4.39 o 
  -1   0  12      289.42      286.52      5.05 o 
   0   0  12        8.68        6.38      0.92 o 
   1   0  12        0.02        0.13      0.55 o 
   2   0  12      100.84       88.57      2.74 o 
   3   0  12        0.10       -0.22      0.74 o 
   4   0  12       41.16       47.37      1.95 o 
   5   0  12       13.17        8.63      0.89 o 
   6   0  12        0.01       -0.07      0.62 o 
  -5   1  12        0.14       -0.62      0.62 o 
  -4   1  12       11.55       13.37      1.23 o 
  -3   1  12       37.88       35.95      1.20 o 
  -2   1  12        9.70        9.68      0.61 o 
  -1   1  12      115.17      116.03      1.96 o 
   0   1  12       12.82       14.65      0.72 o 
   1   1  12       65.83       68.24      1.61 o 
   2   1  12       69.03       67.01      2.21 o 
   3   1  12       55.67       48.66      1.95 o 
   4   1  12       13.60       15.63      1.16 o 
   5   1  12        4.14        1.92      0.62 o 
   6   1  12        2.93        2.59      0.78 o 
   7   1  12        4.08        3.70      1.11 o 
  -5   2  12        1.19        0.74      1.11 o 
  -4   2  12       25.85       29.73      3.70 o 
  -3   2  12        1.13        1.04      0.49 o 
  -2   2  12        0.01       -0.35      0.35 o 
  -1   2  12        4.40        5.47      0.49 o 
   0   2  12       12.49       13.32      0.72 o 
   1   2  12        0.06        0.24      0.32 o 
   2   2  12        3.66        4.45      0.32 o 
   3   2  12       47.74       43.78      1.69 o 
   4   2  12       91.58       97.34      3.33 o 
   5   2  12      183.88      177.40      7.22 o 
   6   2  12       28.78       30.70      2.59 o 
   7   2  12        4.23        4.81      1.48 o 
  -4   3  12        0.28        0.74      1.11 o 
  -3   3  12        3.21        2.51      0.49 o 
  -2   3  12        8.91        8.45      0.72 o 
  -1   3  12        4.24        5.01      0.45 o 
   0   3  12       55.81       58.18      1.90 o 
   1   3  12        0.31        0.74      0.74 o 
   2   3  12        2.57        2.71      0.62 o 
   3   3  12        0.68        0.74      1.11 o 
   4   3  12        8.10        5.92      1.48 o 
   5   3  12      203.60      199.83      7.40 o 
   6   3  12        5.86        7.03      1.48 o 
   7   3  12        1.54        1.85      1.48 o 
   8   3  12        4.00        5.18      1.48 o 
  -3   4  12        4.39        4.07      1.11 o 
  -2   4  12        3.96        4.64      0.57 o 
  -1   4  12        0.00       -0.17      0.32 o 
   0   4  12       49.48       46.55      1.82 o 
   1   4  12       36.74       39.36      1.62 o 
   2   4  12       23.95       24.26      1.43 o 
   3   4  12        1.89        2.01      1.48 o 
   4   4  12        7.47        7.03      1.05 o 
   5   4  12        3.63        4.35      0.89 o 
   6   4  12       22.12       25.03      1.69 o 
   7   4  12        0.00        0.37      1.48 o 
   8   4  12        3.11        4.44      1.85 o 
  -3   5  12        7.15        7.40      1.11 o 
  -2   5  12        3.63        3.70      0.62 o 
  -1   5  12        1.54        1.39      0.72 o 
   0   5  12        6.70        6.07      0.80 o 
   1   5  12       11.66        9.77      0.92 o 
   2   5  12       44.05       45.02      1.68 o 
   3   5  12       16.76       18.85      0.87 o 
   4   5  12        6.52        5.79      1.05 o 
   5   5  12        3.69        4.10      1.05 o 
   6   5  12        0.11       -1.11      1.48 o 
   7   5  12        1.17        0.37      1.48 o 
   8   5  12        0.01        0.00      1.48 o 
  -2   6  12        3.03        1.85      0.74 o 
  -1   6  12        0.07       -0.07      0.62 o 
   0   6  12        0.01       -0.14      0.57 o 
   1   6  12        0.39       -0.06      0.71 o 
   2   6  12       10.80       11.54      0.85 o 
   3   6  12       18.44       21.61      1.11 o 
   4   6  12        3.01        5.33      1.16 o 
   5   6  12        4.24        2.96      1.48 o 
   6   6  12        6.41        7.40      1.85 o 
   7   6  12        0.99        1.48      1.85 o 
   8   6  12        3.34        6.66      1.85 o 
   0   7  12        0.00       -0.37      1.11 o 
   1   7  12        2.05        1.00      0.76 o 
   2   7  12        0.35       -0.43      0.57 o 
   3   7  12       12.29       11.60      0.98 o 
   4   7  12        0.35        0.37      0.66 o 
   5   7  12        1.18        0.37      1.48 o 
   6   7  12        2.08        2.22      1.85 o 
   7   7  12        6.18       10.36      2.22 o 
   2   8  12        1.36        0.11      0.76 o 
   3   8  12        0.00        0.16      0.89 o 
   4   8  12        0.28       -0.62      0.74 o 
   5   8  12        0.20        0.97      0.95 o 
   6   8  12        4.01        2.96      1.85 o 
  -4  -5  13        0.12       -0.55      0.92 o 
  -3  -5  13        0.05       -0.37      0.52 o 
  -2  -5  13        0.02        0.74      0.62 o 
  -1  -5  13        0.16        0.32      0.54 o 
   0  -5  13        0.01        0.58      0.54 o 
   1  -5  13        0.02       -0.37      0.52 o 
   2  -5  13        0.01        1.48      1.11 o 
  -4  -4  13        0.28        0.00      0.43 o 
  -3  -4  13        0.01        0.74      0.52 o 
  -2  -4  13        0.71        0.52      0.74 o 
  -1  -4  13        1.61        2.56      0.69 o 
   0  -4  13       24.00       25.80      1.08 o 
   1  -4  13        0.61       -0.61      0.61 o 
   2  -4  13        0.75        1.11      0.74 o 
   3  -4  13        4.11        2.59      1.11 o 
  -5  -3  13        1.96        1.48      1.11 o 
  -4  -3  13        2.48        1.66      0.55 o 
  -3  -3  13        0.14        0.05      0.47 o 
  -2  -3  13        0.09        1.41      0.62 o 
  -1  -3  13        4.43        5.43      0.57 o 
   0  -3  13       17.00       16.57      0.85 o 
   1  -3  13      126.30      116.98      2.60 o 
   2  -3  13        7.05        6.89      1.11 o 
   3  -3  13        0.94        2.85      0.89 o 
   4  -3  13        0.18        0.74      0.74 o 
  -5  -2  13        0.59        2.22      1.11 o 
  -4  -2  13        0.00       -0.37      0.52 o 
  -3  -2  13        5.12        5.12      0.45 o 
  -2  -2  13       62.49       59.73      1.60 o 
  -1  -2  13       14.66       14.27      1.29 o 
   0  -2  13        0.05        0.05      0.47 o 
   1  -2  13       78.14       66.67      1.94 o 
   2  -2  13        9.09        9.68      1.05 o 
   3  -2  13        5.29        2.66      0.62 o 
   4  -2  13        0.47        0.37      0.92 o 
   5  -2  13        2.31        1.48      0.74 o 
  -5  -1  13        0.22        0.37      1.11 o 
  -4  -1  13        0.23       -0.60      0.60 o 
  -3  -1  13        8.43        6.89      0.65 o 
  -2  -1  13      311.33      296.15      4.42 o 
  -1  -1  13        9.05        9.16      0.72 o 
   0  -1  13       32.13       30.33      1.11 o 
   1  -1  13      129.68      138.33      3.30 o 
   2  -1  13       16.27       12.67      1.16 o 
   3  -1  13        1.62        1.18      0.62 o 
   4  -1  13        6.81        7.31      0.89 o 
   5  -1  13        1.97        1.18      0.62 o 
   6  -1  13        0.20        0.74      0.74 o 
  -5   0  13        0.20       -1.29      1.66 o 
  -4   0  13        5.20        5.42      0.69 o 
  -3   0  13       25.56       21.85      0.95 o 
  -2   0  13      166.97      179.60      2.87 o 
  -1   0  13       30.83       32.02      1.08 o 
   0   0  13        0.12        0.00      0.62 o 
   1   0  13      297.88      294.14      5.16 o 
   2   0  13       61.13       58.18      2.21 o 
   3   0  13       21.25       27.67      1.42 o 
   4   0  13        9.82        8.51      0.89 o 
   5   0  13        8.84        6.43      0.89 o 
   6   0  13        0.13        0.15      0.62 o 
   7   0  13        6.20        8.14      1.48 o 
  -5   1  13        0.22        1.11      1.11 o 
  -4   1  13        4.41        2.38      1.11 o 
  -3   1  13       15.10       14.97      1.09 o 
  -2   1  13       14.27       13.59      0.65 o 
  -1   1  13       24.12       23.55      1.02 o 
   0   1  13        0.04        0.18      0.47 o 
   1   1  13      164.78      166.24      3.26 o 
   2   1  13       82.95       82.78      2.74 o 
   3   1  13        1.20        0.30      0.62 o 
   4   1  13       14.14       12.66      1.16 o 
   5   1  13        1.55        4.71      0.89 o 
   6   1  13       10.16        6.78      0.89 o 
   7   1  13       10.42       11.47      1.16 o 
  -4   2  13        8.23       10.34      2.03 o 
  -3   2  13       21.98       20.61      1.20 o 
  -2   2  13        6.23        5.51      0.57 o 
  -1   2  13        9.17        8.98      0.95 o 
   0   2  13       11.29       12.27      1.24 o 
   1   2  13        0.04        0.30      0.32 o 
   2   2  13        7.61        5.32      0.89 o 
   3   2  13       63.61       61.30      2.21 o 
   4   2  13      343.33      348.39      8.10 o 
   5   2  13        0.58       -0.52      0.62 o 
   6   2  13        3.77        4.44      1.48 o 
   7   2  13        0.17       -1.11      1.11 o 
  -4   3  13       26.32       28.48      1.85 o 
  -3   3  13        3.52        3.49      0.75 o 
  -2   3  13        0.97        0.69      0.60 o 
  -1   3  13       37.61       37.99      1.39 o 
   0   3  13        1.61        2.56      0.74 o 
   1   3  13       60.90       60.50      1.90 o 
   2   3  13       19.15       17.85      0.95 o 
   3   3  13        8.97       10.73      1.85 o 
   4   3  13       51.82       56.60      3.33 o 
   5   3  13       18.25       11.84      1.85 o 
   6   3  13        8.58        9.25      1.48 o 
   8   3  13        1.56        2.22      1.48 o 
  -3   4  13        0.02        0.74      0.74 o 
  -2   4  13        1.54        0.89      0.49 o 
  -1   4  13        0.10       -0.32      0.32 o 
   0   4  13        8.32        8.89      0.96 o 
   1   4  13       35.25       36.02      1.63 o 
   2   4  13        0.14       -0.30      0.33 o 
   3   4  13        5.61        4.84      1.05 o 
   4   4  13        8.38        8.89      1.05 o 
   5   4  13       45.64       52.17      2.35 o 
   6   4  13        2.01        2.33      0.89 o 
   7   4  13        0.34        0.00      1.11 o 
   8   4  13        0.56        2.22      1.48 o 
  -2   5  13        1.39        1.04      0.62 o 
  -1   5  13       13.61       13.95      1.23 o 
   0   5  13        2.44        1.95      1.33 o 
   1   5  13        4.48        3.95      0.76 o 
   2   5  13        6.25        5.11      0.76 o 
   3   5  13        0.13       -0.53      0.54 o 
   4   5  13        9.46        9.13      1.16 o 
   5   5  13       16.97       15.24      1.42 o 
   6   5  13        2.99        3.70      1.85 o 
   7   5  13        0.52       -1.48      1.48 o 
   8   5  13        0.03       -1.11      1.11 o 
  -1   6  13        7.34        7.03      1.11 o 
   0   6  13        4.84        4.78      0.95 o 
   1   6  13        0.01       -0.56      0.56 o 
   2   6  13        2.99        3.85      0.76 o 
   3   6  13        0.09       -0.23      0.57 o 
   4   6  13        0.18       -0.90      1.11 o 
   5   6  13        1.17       -0.37      1.48 o 
   6   6  13       18.55       24.05      2.96 o 
   7   6  13        0.28        0.00      1.48 o 
   0   7  13        0.42        0.00      1.11 o 
   1   7  13        0.01       -0.63      0.89 o 
   2   7  13       10.82       10.11      1.08 o 
   3   7  13        2.52        2.74      0.76 o 
   4   7  13        7.00        6.85      1.66 o 
   5   7  13        0.01        1.11      1.48 o 
   6   7  13        0.15        0.74      1.85 o 
   7   7  13        0.50       -1.11      1.48 o 
   2   8  13        0.08        0.74      1.85 o 
   3   8  13        4.74        4.25      1.66 o 
   4   8  13        1.67        1.34      0.95 o 
   5   8  13        0.74        3.70      1.85 o 
  -3  -5  14        0.98        0.37      1.11 o 
  -2  -5  14        0.23        0.37      1.11 o 
  -1  -5  14        8.87       11.11      0.95 o 
   0  -5  14        2.56        5.31      0.89 o 
   1  -5  14        0.01        0.00      1.11 o 
  -4  -4  14       17.05       23.31      1.42 o 
  -3  -4  14        1.12        0.55      0.52 o 
  -2  -4  14        0.06       -0.37      0.74 o 
  -1  -4  14        2.52        4.54      0.60 o 
   0  -4  14       11.58       11.00      0.85 o 
   1  -4  14        0.08        0.69      0.54 o 
   2  -4  14        0.12       -0.74      0.74 o 
   3  -4  14        9.84       10.73      1.85 o 
  -5  -3  14        5.79        6.66      1.48 o 
  -4  -3  14        9.52       11.36      0.92 o 
  -3  -3  14        0.52        0.55      0.92 o 
  -2  -3  14        2.55        2.28      0.57 o 
  -1  -3  14       20.35       23.80      1.11 o 
   0  -3  14        4.22        4.65      0.83 o 
   1  -3  14        4.87        3.45      0.54 o 
   2  -3  14       12.80       10.98      1.16 o 
   3  -3  14        8.65        8.88      1.48 o 
   4  -3  14        0.21       -0.37      0.74 o 
  -5  -2  14        4.26        4.44      1.11 o 
  -4  -2  14        2.69        4.44      0.62 o 
  -3  -2  14        0.00       -0.14      0.47 o 
  -2  -2  14        1.61        2.39      0.49 o 
  -1  -2  14       26.56       19.54      1.42 o 
   0  -2  14        0.08       -0.14      0.47 o 
   1  -2  14       10.28        7.39      0.70 o 
   2  -2  14        0.22        3.30      2.40 o 
   3  -2  14        5.41        5.63      0.89 o 
   4  -2  14        0.17       -0.37      0.74 o 
   5  -2  14        2.45        2.22      1.11 o 
  -5  -1  14        2.89        2.96      1.11 o 
  -4  -1  14       10.25       12.99      0.82 o 
  -3  -1  14        1.62        1.04      0.49 o 
  -2  -1  14       15.91       17.73      0.95 o 
  -1  -1  14       14.67       13.73      0.80 o 
   0  -1  14       15.64       12.79      1.53 o 
   1  -1  14       12.35       11.08      0.80 o 
   2  -1  14        5.17        6.06      0.89 o 
   3  -1  14        0.29        0.07      0.62 o 
   4  -1  14        0.02        0.00      0.52 o 
   5  -1  14        0.54        0.74      0.74 o 
   6  -1  14        0.69        0.74      0.74 o 
  -5   0  14        0.09       -0.74      1.11 o 
  -4   0  14        2.06        1.78      0.49 o 
  -3   0  14       24.90       27.01      1.13 o 
  -2   0  14        8.80       10.02      0.97 o 
  -1   0  14        2.11        2.71      0.55 o 
   0   0  14        6.23        5.37      0.92 o 
   1   0  14       36.60       36.68      1.11 o 
   2   0  14      231.07      196.82      5.10 o 
   3   0  14       22.97       20.57      1.42 o 
   4   0  14       24.74       25.62      1.42 o 
   5   0  14       28.49       29.44      1.69 o 
   6   0  14        3.47        2.96      1.11 o 
  -4   1  14        0.35       -0.66      0.66 o 
  -3   1  14       16.31       17.03      0.95 o 
  -2   1  14       63.88       67.09      1.38 o 
  -1   1  14      183.44      192.52      3.74 o 
   0   1  14       69.11       68.82      1.83 o 
   1   1  14       21.69       23.06      2.40 o 
   2   1  14       81.33       76.04      3.14 o 
   3   1  14       29.87       29.27      1.69 o 
   4   1  14        0.68        1.33      0.74 o 
   5   1  14        9.41        8.15      1.29 o 
   6   1  14        0.90        0.37      0.62 o 
   7   1  14        0.04        0.00      0.74 o 
  -4   2  14        1.63        4.44      1.11 o 
  -3   2  14       12.88       16.20      1.46 o 
  -2   2  14       95.54      105.58      2.26 o 
  -1   2  14      114.08      108.17      3.01 o 
   0   2  14        9.05        8.02      0.72 o 
   1   2  14       13.62       14.65      0.82 o 
   2   2  14       43.03       45.45      1.95 o 
   3   2  14        7.70        5.87      1.48 o 
   4   2  14       10.97       13.65      1.16 o 
   5   2  14       21.54       19.35      1.48 o 
   6   2  14        0.04       -1.11      1.11 o 
   7   2  14        1.21        3.33      1.48 o 
  -3   3  14       11.80       13.16      1.05 o 
  -2   3  14        2.47        1.06      0.71 o 
  -1   3  14       29.05       28.55      1.57 o 
   0   3  14       17.03       16.96      1.23 o 
   1   3  14       32.62       32.92      1.57 o 
   2   3  14       19.51       20.50      0.99 o 
   3   3  14        3.70        2.96      1.48 o 
   4   3  14       20.62       27.38      2.59 o 
   5   3  14        0.70       -0.37      1.11 o 
   6   3  14        4.94        4.07      1.48 o 
  -3   4  14        0.70        0.00      0.74 o 
  -2   4  14        0.01        0.07      0.62 o 
  -1   4  14        2.21        1.60      0.74 o 
   0   4  14        0.00       -0.31      0.57 o 
   1   4  14        0.02       -0.21      0.54 o 
   2   4  14        0.38       -0.33      0.33 o 
   3   4  14       19.42       19.24      2.22 o 
   4   4  14       56.78       64.37      3.70 o 
   5   4  14      116.57      126.17      5.55 o 
   6   4  14       11.15        9.91      1.42 o 
   7   4  14        1.86        0.00      1.48 o 
  -2   5  14        2.57        2.96      1.11 o 
  -1   5  14        0.06       -0.37      0.74 o 
   0   5  14        9.31        8.73      0.85 o 
   1   5  14        3.86        3.66      0.76 o 
   2   5  14        4.05        3.72      0.60 o 
   3   5  14        0.62       -0.37      0.54 o 
   4   5  14        1.86        1.11      1.05 o 
   5   5  14       96.44      108.03      5.18 o 
   6   5  14        2.34        2.22      1.48 o 
   7   5  14        1.52       -1.11      1.11 o 
  -1   6  14        0.12       -0.37      1.11 o 
   0   6  14       12.76       11.84      1.48 o 
   1   6  14        7.02        7.16      0.85 o 
   2   6  14        5.86        5.44      0.80 o 
   3   6  14        0.59       -0.06      0.57 o 
   4   6  14        2.02        0.55      1.05 o 
   5   6  14        0.54        2.22      1.85 o 
   6   6  14        3.41        3.33      1.85 o 
   7   6  14        0.16        0.00      1.85 o 
   1   7  14        2.08        0.69      0.92 o 
   2   7  14        2.43        1.41      0.85 o 
   3   7  14        1.97        0.78      0.76 o 
   4   7  14        2.25        2.01      1.11 o 
   5   7  14        0.15        0.74      1.48 o 
   6   7  14        0.21        0.74      1.85 o 
   4   8  14        0.11        0.00      0.95 o 
  -3  -4  15        0.05       -0.59      0.62 o 
  -2  -4  15        0.31        0.00      0.74 o 
  -1  -4  15        0.35       -0.05      0.47 o 
   0  -4  15        5.53       10.04      1.11 o 
   1  -4  15        1.22        0.74      0.74 o 
   2  -4  15        0.46        0.37      1.11 o 
  -4  -3  15        0.01       -0.74      0.74 o 
  -3  -3  15        0.02        0.18      0.52 o 
  -2  -3  15        0.89        1.16      0.54 o 
  -1  -3  15        0.62        0.42      0.54 o 
   0  -3  15        0.12        0.46      0.47 o 
   1  -3  15        0.43        1.11      0.47 o 
   2  -3  15        0.03        0.00      0.74 o 
   3  -3  15        0.09       -0.74      0.74 o 
  -4  -2  15        2.11        3.70      1.11 o 
  -3  -2  15        1.19        1.41      0.68 o 
  -2  -2  15        0.00        0.42      0.60 o 
  -1  -2  15        1.36        1.23      0.66 o 
   0  -2  15       31.34       32.73      1.44 o 
   1  -2  15        0.41       -0.09      0.47 o 
   2  -2  15        0.03        0.44      0.62 o 
   3  -2  15        4.25        4.44      1.11 o 
   4  -2  15        5.21        5.92      1.11 o 
  -4  -1  15        0.67        0.52      0.49 o 
  -3  -1  15        2.56        1.92      1.11 o 
  -2  -1  15        2.47        4.71      0.57 o 
  -1  -1  15        4.29        4.13      0.62 o 
   0  -1  15       28.30       29.75      1.35 o 
   1  -1  15      130.31      122.42      2.59 o 
   2  -1  15       13.03       12.81      1.16 o 
   3  -1  15        0.21        0.15      0.62 o 
   4  -1  15        0.65        1.85      0.62 o 
   5  -1  15        0.26       -0.37      0.74 o 
  -4   0  15        0.89        1.41      0.51 o 
  -3   0  15        0.01        0.12      0.92 o 
  -2   0  15       22.03       24.31      1.06 o 
  -1   0  15       23.03       25.93      1.06 o 
   0   0  15        7.77        7.40      0.95 o 
   1   0  15       25.20       23.15      1.06 o 
   2   0  15        0.01       -0.07      0.62 o 
   3   0  15       11.05        8.79      1.05 o 
   4   0  15        1.29        1.33      0.62 o 
   5   0  15        3.29        3.43      0.89 o 
   6   0  15        0.26       -0.37      0.74 o 
  -4   1  15        0.00        0.00      0.74 o 
  -3   1  15        0.04        0.00      0.70 o 
  -2   1  15       60.44       57.83      2.18 o 
  -1   1  15        0.15        0.52      0.49 o 
   0   1  15       23.95       26.06      1.09 o 
   1   1  15       65.61       69.88      2.58 o 
   2   1  15        6.80        6.76      0.95 o 
   3   1  15        0.21        0.74      0.92 o 
   4   1  15        1.49        2.37      0.62 o 
   5   1  15        1.54        1.85      0.78 o 
   6   1  15        0.01       -0.37      0.74 o 
  -3   2  15       19.59       21.54      1.16 o 
  -2   2  15       14.46       15.19      1.28 o 
  -1   2  15       23.25       24.40      1.85 o 
   0   2  15        5.73        5.02      0.69 o 
   1   2  15       78.18       82.92      2.05 o 
   2   2  15       87.83       87.68      3.00 o 
   3   2  15        2.80        6.49      0.92 o 
   4   2  15        9.39        7.93      1.11 o 
   5   2  15        8.49        8.79      1.05 o 
   6   2  15        0.54        0.74      1.11 o 
  -3   3  15        3.68        4.63      0.78 o 
  -2   3  15        0.68        1.48      1.11 o 
  -1   3  15       35.92       42.39      2.22 o 
   0   3  15        2.48        2.22      0.66 o 
   1   3  15       58.51       60.70      2.12 o 
   2   3  15       44.70       47.99      1.62 o 
   3   3  15        0.78        4.44      1.48 o 
   4   3  15        1.95        0.00      1.11 o 
   5   3  15        0.18       -0.37      1.11 o 
   6   3  15       11.78        8.51      1.85 o 
  -2   4  15        0.00        1.11      1.11 o 
  -1   4  15       13.59       17.39      1.85 o 
   0   4  15       32.19       36.01      1.57 o 
   1   4  15        0.21        0.80      0.57 o 
   2   4  15        0.31       -0.62      0.74 o 
   3   4  15       34.35       37.73      2.96 o 
   4   4  15       82.01       96.19      4.81 o 
   5   4  15        5.90        4.81      1.48 o 
   6   4  15        3.47        2.22      1.05 o 
   7   4  15        0.35        0.74      1.48 o 
  -1   5  15       12.17       14.43      1.48 o 
   0   5  15        1.60        1.48      1.11 o 
   1   5  15       11.43       10.98      0.98 o 
   2   5  15        3.03        2.03      0.60 o 
   3   5  15        0.95        0.55      1.05 o 
   4   5  15        1.25        1.48      1.05 o 
   5   5  15        0.59       -0.92      1.05 o 
   6   5  15       13.72       13.69      2.22 o 
   7   5  15        3.19        1.11      1.48 o 
   0   6  15        1.16        1.85      1.11 o 
   1   6  15        4.85        5.76      0.95 o 
   2   6  15        0.20       -0.28      0.60 o 
   3   6  15        2.93        3.98      1.24 o 
   4   6  15        0.26       -0.89      0.89 o 
   5   6  15       29.68       28.49      2.96 o 
   6   6  15        1.22        1.48      1.85 o 
   2   7  15        2.89        1.39      1.85 o 
   3   7  15        0.06       -0.37      0.61 o 
   4   7  15        1.09        0.69      0.89 o 
   5   7  15       11.53       15.17      2.59 o 
   6   7  15        4.41        3.70      1.85 o 
  -1  -4  16        0.03       -0.52      0.52 o 
   0  -4  16        0.04        0.30      0.62 o 
  -3  -3  16        0.02        0.00      0.74 o 
  -2  -3  16        1.74        1.54      0.57 o 
  -1  -3  16       21.83       28.97      1.85 o 
   0  -3  16        5.39        8.14      0.80 o 
   1  -3  16        0.00       -0.52      0.52 o 
   2  -3  16        1.46        0.00      0.74 o 
  -3  -2  16        0.17       -0.92      0.92 o 
  -2  -2  16        0.03       -0.55      0.65 o 
  -1  -2  16        2.54        5.57      1.11 o 
   0  -2  16        5.17        6.00      0.58 o 
   1  -2  16        0.00        0.95      0.56 o 
   2  -2  16        0.86        2.22      1.11 o 
   3  -2  16        8.98       11.84      1.85 o 
   4  -2  16        0.39        0.74      0.74 o 
  -3  -1  16        0.15       -0.62      0.66 o 
  -2  -1  16        1.59        1.34      0.84 o 
  -1  -1  16       17.58       22.53      1.06 o 
   0  -1  16        0.36       -0.59      0.74 o 
   1  -1  16        1.22        1.00      0.64 o 
   2  -1  16       12.78       10.24      1.48 o 
   3  -1  16        5.50        5.31      0.89 o 
   4  -1  16        1.17        1.85      1.11 o 
   5  -1  16        6.84        7.03      1.48 o 
  -3   0  16        0.09        0.37      1.11 o 
  -2   0  16        0.58        1.26      0.49 o 
  -1   0  16        7.93        6.44      0.72 o 
   0   0  16        1.62        0.74      0.49 o 
   1   0  16       10.04        7.86      0.69 o 
   2   0  16        0.89        0.30      0.62 o 
   3   0  16        4.77        4.94      0.89 o 
   4   0  16        0.03        0.37      0.62 o 
   5   0  16        3.83        4.07      1.11 o 
  -3   1  16        0.54        0.00      0.74 o 
  -2   1  16        7.05        9.03      1.48 o 
  -1   1  16        5.06        4.67      0.72 o 
   0   1  16       13.65       14.13      0.82 o 
   1   1  16        9.57       10.94      1.16 o 
   2   1  16       10.21        8.37      1.16 o 
   3   1  16        0.00       -0.22      0.62 o 
   4   1  16        0.11       -0.62      0.62 o 
   5   1  16        0.61        1.26      0.62 o 
   6   1  16        0.00       -0.74      0.74 o 
  -3   2  16        5.25        5.18      1.11 o 
  -2   2  16        7.79       10.73      1.48 o 
  -1   2  16        0.00       -0.62      0.66 o 
   0   2  16        2.75        2.69      0.59 o 
   1   2  16       16.48       18.81      1.02 o 
   2   2  16      111.90      119.81     13.69 o 
   3   2  16       19.66       19.02      1.42 o 
   4   2  16       14.25       15.10      1.42 o 
   5   2  16       16.07       17.83      2.40 o 
  -2   3  16       17.57       21.09      1.85 o 
  -1   3  16       56.97       67.33      2.96 o 
   0   3  16       20.69       21.61      1.51 o 
   1   3  16       15.87       21.03      1.28 o 
   2   3  16       25.10       27.08      1.48 o 
   3   3  16       12.37       11.10      1.85 o 
   4   3  16        0.03       -1.11      1.11 o 
   5   3  16        4.26        4.07      1.48 o 
   6   3  16        0.51        0.37      1.11 o 
  -2   4  16       11.56       14.06      1.48 o 
  -1   4  16       12.34       11.47      1.48 o 
   0   4  16        0.16        0.54      0.57 o 
   1   4  16       22.02       22.11      1.25 o 
   2   4  16        3.67        5.39      0.95 o 
   3   4  16        2.28        2.59      1.48 o 
   4   4  16        4.71        5.18      1.85 o 
   5   4  16       15.46       18.13      2.22 o 
   6   4  16        0.01        0.37      1.48 o 
   7   4  16        0.08        0.74      1.48 o 
   0   5  16       12.50       10.36      1.48 o 
   1   5  16        8.35        7.97      0.95 o 
   2   5  16        2.85        3.54      0.80 o 
   3   5  16        0.13        0.37      1.05 o 
   4   5  16        5.11        5.92      2.22 o 
   5   5  16        1.18        0.18      1.29 o 
   6   5  16        4.06        3.33      1.85 o 
   1   6  16        0.99        0.00      0.89 o 
   2   6  16        0.11       -0.74      1.66 o 
   3   6  16        5.82        5.24      0.85 o 
   4   6  16       13.09       13.41      1.57 o 
   5   6  16       24.54       29.59      3.33 o 
   6   6  16        4.43        5.18      1.85 o 
   3   7  16        0.68        0.63      0.89 o 
   4   7  16        0.00        0.37      1.48 o 
  -1  -3  17        4.12        6.29      1.48 o 
   0  -3  17        5.64        6.73      0.89 o 
   1  -3  17        8.06        6.66      1.48 o 
  -2  -2  17        0.05        0.22      0.62 o 
  -1  -2  17        1.06        0.18      0.52 o 
   0  -2  17        2.54        3.87      0.62 o 
   1  -2  17        1.45        1.85      1.11 o 
   2  -2  17        2.15        0.74      0.74 o 
   3  -2  17        1.19        0.00      0.74 o 
  -3  -1  17        0.48        1.48      0.74 o 
  -2  -1  17        2.33        2.25      0.52 o 
  -1  -1  17        1.75        2.81      0.64 o 
   0  -1  17        0.64        0.00      0.66 o 
   1  -1  17        1.53        2.54      0.57 o 
   2  -1  17        0.19        0.00      0.74 o 
   3  -1  17        0.51        0.74      0.74 o 
   4  -1  17        9.06       10.73      1.48 o 
  -3   0  17        3.80        4.07      1.11 o 
  -2   0  17        0.18        1.11      0.74 o 
  -1   0  17        0.30        0.30      0.49 o 
   0   0  17       14.58       16.61      1.02 o 
   1   0  17        0.00       -0.07      0.62 o 
   2   0  17        0.00       -0.15      0.62 o 
   3   0  17        3.04        3.33      1.11 o 
   4   0  17        4.61        7.03      1.48 o 
   5   0  17        0.53        1.11      0.74 o 
  -3   1  17        2.96        4.07      1.11 o 
  -2   1  17        2.20        4.07      1.11 o 
  -1   1  17        1.61        1.76      0.72 o 
   0   1  17       18.33       21.10      1.22 o 
   1   1  17       50.11       52.67      1.60 o 
   2   1  17       10.42       10.82      1.16 o 
   3   1  17        0.16       -0.22      0.62 o 
   4   1  17        0.52        0.37      0.74 o 
   5   1  17        0.04       -0.37      0.74 o 
  -2   2  17        5.28        5.92      1.11 o 
  -1   2  17        8.46       11.10      1.48 o 
   0   2  17        7.86       10.71      0.96 o 
   1   2  17        2.20        1.76      0.57 o 
   2   2  17        3.56        3.61      0.95 o 
   3   2  17       17.08       17.29      1.42 o 
   4   2  17        1.88        1.60      1.29 o 
   5   2  17        1.99        1.48      1.11 o 
  -2   3  17        4.49        4.44      1.11 o 
  -1   3  17        2.55        2.96      1.11 o 
   0   3  17       13.23       18.13      1.48 o 
   1   3  17       14.01       13.95      1.23 o 
   2   3  17        0.64        0.37      0.66 o 
   3   3  17        1.55        1.85      1.48 o 
   4   3  17        0.04       -0.74      1.48 o 
   5   3  17        0.69       -1.11      1.11 o 
  -1   4  17        6.53        8.51      1.48 o 
   0   4  17        6.04        4.81      1.11 o 
   1   4  17       13.05       14.36      1.48 o 
   2   4  17       48.85       55.39      2.18 o 
   3   4  17        0.09        0.00      1.48 o 
   4   4  17        4.87        5.18      1.85 o 
   5   4  17        3.10        2.96      1.48 o 
   6   4  17        0.68       -1.11      1.48 o 
   1   5  17       10.84       11.62      1.23 o 
   2   5  17       14.72       14.41      2.40 o 
   3   5  17        1.15        1.19      1.16 o 
   4   5  17        0.00       -0.18      1.05 o 
   5   5  17        0.13       -1.05      1.05 o 
   6   5  17        4.12        1.85      1.85 o 
   2   6  17        0.08       -0.89      0.89 o 
   3   6  17        7.71        8.79      1.29 o 
   4   6  17       12.33       13.69      2.59 o 
   5   6  17        5.77        4.44      2.22 o 
  -1  -2  18        0.17        0.15      0.62 o 
   0  -2  18        1.36        3.70      1.48 o 
   1  -2  18        0.09       -0.74      0.74 o 
  -2  -1  18        3.37        3.33      1.11 o 
  -1  -1  18       20.76       29.16      1.42 o 
   0  -1  18        5.77        7.40      1.48 o 
   1  -1  18        0.03        0.74      0.74 o 
   2  -1  18        2.16        1.11      1.11 o 
   3  -1  18        0.49        0.00      0.74 o 
  -1   0  18        1.41        4.26      0.78 o 
   0   0  18        0.76        2.08      0.55 o 
   1   0  18        0.10        0.74      0.74 o 
   2   0  18        1.30        1.11      0.74 o 
   3   0  18        3.49        5.92      1.48 o 
   4   0  18        1.21        2.59      1.11 o 
  -1   1  18        4.25        6.68      0.78 o 
   0   1  18        0.24        0.74      0.52 o 
   1   1  18        0.36        0.74      0.52 o 
   2   1  18        5.18        5.18      1.11 o 
   3   1  18        1.08        2.59      1.11 o 
   4   1  18        1.87        3.70      1.11 o 
   5   1  18        7.92       11.47      1.85 o 
  -1   2  18        0.70        0.37      0.74 o 
   0   2  18        0.54        0.55      0.52 o 
   1   2  18        2.01        1.48      0.62 o 
   2   2  18        1.29        0.74      1.11 o 
   3   2  18        1.98        1.48      1.11 o 
   4   2  18        0.01       -0.74      0.74 o 
   5   2  18        2.30        3.33      1.11 o 
   0   3  18        5.07        5.92      1.11 o 
   1   3  18        2.67        2.96      1.11 o 
   0   4  18        0.68        2.22      1.11 o 
   1   4  18        2.22        3.10      0.89 o 
   2   4  18       24.39       31.44      1.85 o 
   1   5  18        3.20        4.58      1.16 o 
   2   5  18        5.17        6.74      0.95 o 
   3   5  18        1.60        2.22      1.48 o 
   4   5  18        0.08        0.00      1.48 o 
   5   5  18        0.95        0.37      1.48 o 
   0  -1  19        4.71        6.66      1.48 o 
   1  -1  19        6.47        9.99      1.48 o 
   0   0  19        0.00       -0.55      0.55 o 
   1   0  19        0.78        0.37      0.74 o 
   2   0  19        3.16        3.33      1.11 o 
   3   0  19        1.28        1.11      1.11 o 
   0   1  19        0.80        1.41      0.62 o 
   1   1  19        1.32        3.59      0.62 o 
   2   1  19        0.11        0.00      0.74 o 
   3   1  19        1.15        0.37      0.74 o 
   4   1  19        3.60        4.44      1.11 o 
   0   2  19        3.54        5.66      1.29 o 
   1   2  19        0.15       -0.52      0.52 o 
   2   2  19        0.11        0.74      0.74 o 
   3   2  19        1.35        2.59      1.11 o 
   4   2  19        0.89        3.33      1.11 o 
   1   3  19        8.32       10.73      1.48 o 
   1   4  19        0.08        2.22      1.48 o 
   2   4  19        2.51        2.59      1.11 o 
                                                 
